# Supplementary material for: Mycobiome of Cysts of the Soybean Cyst Nematode Under Long Term Crop Rotation
Source: Front Microbiol. 2018 Mar 16;9:386. doi: 10.3389/fmicb.2018.00386 (PMC5865410; doi:10.3389/fmicb.2018.00386)
Supplement: Table S4 — OTU table with taxonomic assignments from UNITE. [file Table4.XLSX]

## Sheet: Sheet1
STable 4. Taxonomic assignments in UNITE database of OUT
OTU_ID	Taxanomy	SH_DOI
0	k__Fungi;p__unidentified;c__unidentified;o__unidentified;f__unidentified;g__unidentified;s__unidentified	SH493235.07FU_JX325680_reps_singleton
1	k__Fungi;p__Mortierellomycota;c__Mortierellomycotina_cls_Incertae_sedis;o__Mortierellales;f__Mortierellaceae;g__Mortierella;s__unidentified	SH180120.07FU_FN397388_reps
2	k__Fungi;p__Ascomycota;c__Sordariomycetes;o__Hypocreales;f__Clavicipitaceae;g__unidentified;s__unidentified	SH192581.07FU_AB378550_reps
3	k__Fungi;p__Ascomycota;c__Orbiliomycetes;o__Orbiliales;f__unidentified;g__unidentified;s__unidentified	SH471119.07FU_UDB002659_reps_singleton
4	k__Fungi;p__Ascomycota;c__Dothideomycetes;o__Pleosporales;f__Leptosphaeriaceae;g__Leptosphaeria;s__unidentified	SH205327.07FU_FJ205459_reps
5	k__Fungi;p__unidentified;c__unidentified;o__unidentified;f__unidentified;g__unidentified;s__unidentified	SH496317.07FU_JX374656_reps_singleton
6	k__Fungi;p__Ascomycota;c__Leotiomycetes;o__Helotiales;f__unidentified;g__unidentified;s__unidentified	SH018507.07FU_JQ666740_reps_singleton
7	k__Fungi;p__Ascomycota;c__unidentified;o__unidentified;f__unidentified;g__unidentified;s__unidentified	SH188230.07FU_JQ658342_reps
8	k__Fungi;p__Basidiomycota;c__Agaricomycetes;o__Agaricales;f__Typhulaceae;g__Typhula;s__unidentified	SH024056.07FU_AB829612_reps_singleton
9	k__Fungi;p__unidentified;c__unidentified;o__unidentified;f__unidentified;g__unidentified;s__unidentified	SH465232.07FU_FJ820515_reps_singleton
10	k__Fungi;p__Ascomycota;c__Sordariomycetes;o__Hypocreales;f__Nectriaceae;g__unidentified;s__unidentified	SH020036.07FU_KF060213_reps_singleton
11	k__Fungi;p__Ascomycota;c__Sordariomycetes;o__Microascales;f__Halosphaeriaceae;g__unidentified;s__unidentified	SH495094.07FU_HG937144_reps_singleton
12	k__Fungi;p__Ascomycota;c__Leotiomycetes;o__Helotiales;f__Hyaloscyphaceae;g__Lachnum;s__unidentified	SH201671.07FU_KT269592_reps
13	k__Fungi;p__Basidiomycota;c__Agaricomycetes;o__Agaricales;f__Typhulaceae;g__Typhula;s__Typhula_phacorrhiza	SH215725.07FU_AF193384_refs
14	k__Fungi;p__Ascomycota;c__unidentified;o__unidentified;f__unidentified;g__unidentified;s__unidentified	SH497379.07FU_HG937145_reps_singleton
15	k__Fungi;p__Ascomycota;c__Dothideomycetes;o__Pleosporales;f__Pleosporaceae;g__Alternaria;s__unidentified	SH206476.07FU_GU721332_reps
16	k__Fungi;p__unidentified;c__unidentified;o__unidentified;f__unidentified;g__unidentified;s__unidentified	SH183633.07FU_JX975906_reps
17	k__Fungi;p__unidentified;c__unidentified;o__unidentified;f__unidentified;g__unidentified;s__unidentified	SH496248.07FU_JX323057_reps_singleton
18	k__Fungi;p__unidentified;c__unidentified;o__unidentified;f__unidentified;g__unidentified;s__unidentified	SH491809.07FU_JX327844_reps_singleton
19	k__Fungi;p__Ascomycota;c__Leotiomycetes;o__Helotiales;f__unidentified;g__unidentified;s__unidentified	SH018507.07FU_JQ666740_reps_singleton
20	k__Fungi;p__Basidiomycota;c__Agaricomycetes;o__Cantharellales;f__Hydnaceae;g__Sistotrema;s__unidentified	SH197509.07FU_DQ974821_refs
21	k__Fungi;p__Mortierellomycota;c__Mortierellomycotina_cls_Incertae_sedis;o__Mortierellales;f__Mortierellaceae;g__Mortierella;s__Mortierella_hyalina	SH180123.07FU_KC922119_reps
22	k__Fungi;p__Ascomycota;c__Pezizomycetes;o__Pezizales;f__Pezizaceae;g__Peziza;s__Peziza_buxea	SH204973.07FU_JF908546_reps
23	k__Fungi;p__Ascomycota;c__Orbiliomycetes;o__Orbiliales;f__Orbiliaceae;g__unidentified;s__unidentified	SH195588.07FU_AY695063_reps
24	k__Fungi;p__Ascomycota;c__Eurotiomycetes;o__Eurotiales;f__Trichocomaceae;g__Aspergillus;s__Aspergillus_flavus	SH216041.07FU_AF138287_refs
25	k__Fungi;p__Ascomycota;c__Sordariomycetes;o__Hypocreales;f__Ophiocordycipitaceae;g__unidentified;s__unidentified	SH216236.07FU_KM652180_reps
26	k__Fungi;p__Ascomycota;c__Sordariomycetes;o__Hypocreales;f__Nectriaceae;g__unidentified;s__unidentified	SH207556.07FU_JF461159_reps
27	k__Fungi;p__Mortierellomycota;c__Mortierellomycotina_cls_Incertae_sedis;o__Mortierellales;f__Mortierellaceae;g__Mortierella;s__unidentified	SH180140.07FU_FN391350_reps
28	k__Fungi;p__Ascomycota;c__Sordariomycetes;o__Hypocreales;f__Cordycipitaceae;g__Beauveria;s__Beauveria_bassiana	SH421220.07FU_HQ880761_refs
29	k__Fungi;p__Ascomycota;c__Sordariomycetes;o__Hypocreales;f__Nectriaceae;g__unidentified;s__unidentified	SH207556.07FU_JF461159_reps
30	k__Fungi;p__Ascomycota;c__Sordariomycetes;o__Hypocreales;f__Nectriaceae;g__unidentified;s__unidentified	SH175275.07FU_GU055590_reps
31	k__Fungi;p__Ascomycota;c__Sordariomycetes;o__Hypocreales;f__Ophiocordycipitaceae;g__Tolypocladium;s__Tolypocladium_inflatum	SH184933.07FU_JN049844_refs
32	k__Fungi;p__Ascomycota;c__Sordariomycetes;o__Hypocreales;f__Ophiocordycipitaceae;g__Ophiocordyceps;s__Ophiocordyceps_arborescens	SH210598.07FU_KJ028008_reps
33	k__Fungi;p__Ascomycota;c__Pezizomycotina_cls_Incertae_sedis;o__Pezizomycotina_ord_Incertae_sedis;f__Pezizomycotina_fam_Incertae_sedis;g__Mycofalcella;s__Mycofalcella_calcarata	SH115707.07FU_KC834065_refs_singleton
34	k__Fungi;p__Basidiomycota;c__Agaricomycetes;o__Polyporales;f__Fomitopsidaceae;g__Ischnoderma;s__Ischnoderma_resinosum	SH208563.07FU_KU509502_reps
35	k__Fungi;p__unidentified;c__unidentified;o__unidentified;f__unidentified;g__unidentified;s__unidentified	SH495093.07FU_HG937125_reps_singleton
36	k__Fungi;p__Ascomycota;c__Leotiomycetes;o__Rhytismatales;f__Rhytismataceae;g__Coccomyces;s__Coccomyces_mucronatus	SH010876.07FU_GU367905_reps_singleton
37	k__Fungi;p__Ascomycota;c__Orbiliomycetes;o__Orbiliales;f__unidentified;g__unidentified;s__unidentified	SH027748.07FU_KC965895_reps_singleton
38	k__Fungi;p__Basidiomycota;c__Agaricomycetes;o__Boletales;f__Sclerodermataceae;g__Scleroderma;s__Scleroderma_citrinum	SH186873.07FU_EU784413_refs
39	k__Fungi;p__Mortierellomycota;c__Mortierellomycotina_cls_Incertae_sedis;o__Mortierellales;f__Mortierellaceae;g__Mortierella;s__Mortierella_elongata	SH180118.07FU_HG935614_reps
40	k__Fungi;p__Ascomycota;c__unidentified;o__unidentified;f__unidentified;g__unidentified;s__unidentified	SH493911.07FU_KT160850_reps_singleton
41	k__Fungi;p__Ascomycota;c__Eurotiomycetes;o__Chaetothyriales;f__Herpotrichiellaceae;g__unidentified;s__unidentified	SH630157.07FU_KU534605_reps_singleton
42	k__Fungi;p__unidentified;c__unidentified;o__unidentified;f__unidentified;g__unidentified;s__unidentified	SH490914.07FU_JX340144_reps_singleton
43	k__Fungi;p__Basidiomycota;c__Agaricomycetes;o__Cantharellales;f__Hydnaceae;g__Sistotrema;s__unidentified	SH197509.07FU_DQ974821_refs
44	k__Fungi;p__Ascomycota;c__Dothideomycetes;o__Pleosporales;f__unidentified;g__unidentified;s__unidentified	SH183001.07FU_FJ025358_reps
45	k__Fungi;p__Ascomycota;c__Dothideomycetes;o__Pleosporales;f__unidentified;g__unidentified;s__unidentified	SH470874.07FU_GQ921756_reps_singleton
46	k__Fungi;p__Ascomycota;c__Leotiomycetes;o__Helotiales;f__unidentified;g__unidentified;s__unidentified	SH521399.07FU_HG936085_reps
47	k__Fungi;p__Basidiomycota;c__Agaricomycetes;o__Agaricales;f__Psathyrellaceae;g__Coprinopsis;s__Coprinopsis_echinospora	SH219013.07FU_AB071801_reps
48	k__Fungi;p__Ascomycota;c__unidentified;o__unidentified;f__unidentified;g__unidentified;s__unidentified	SH195655.07FU_JQ005774_reps
49	k__Fungi;p__Basidiomycota;c__Agaricomycetes;o__Agaricales;f__Tricholomataceae;g__unidentified;s__unidentified	SH187296.07FU_JX135064_reps
50	k__Fungi;p__Ascomycota;c__Sordariomycetes;o__Hypocreales;f__unidentified;g__unidentified;s__unidentified	SH217623.07FU_AB855778_reps
51	k__Fungi;p__Ascomycota;c__Sordariomycetes;o__Hypocreales;f__Nectriaceae;g__unidentified;s__unidentified	SH027728.07FU_KM032335_reps_singleton
52	k__Fungi;p__Chytridiomycota;c__Chytridiomycetes;o__Chytridiales;f__Chytridiaceae;g__Phlyctochytrium;s__Phlyctochytrium_lagenaria	SH456391.07FU_FJ822972_reps_singleton
53	k__Fungi;p__Mortierellomycota;c__Mortierellomycotina_cls_Incertae_sedis;o__Mortierellales;f__Mortierellaceae;g__unidentified;s__unidentified	SH495981.07FU_HG935714_reps_singleton
54	k__Fungi;p__Ascomycota;c__Dothideomycetes;o__Pleosporales;f__Corynesporascaceae;g__Corynespora;s__Corynespora_cassiicola	SH203487.07FU_KF266781_reps
55	k__Fungi;p__unidentified;c__unidentified;o__unidentified;f__unidentified;g__unidentified;s__unidentified	SH212600.07FU_GU721495_reps
56	k__Fungi;p__Basidiomycota;c__Agaricomycetes;o__Auriculariales;f__unidentified;g__unidentified;s__unidentified	SH209795.07FU_HG936633_reps
57	k__Fungi;p__Ascomycota;c__Leotiomycetes;o__Helotiales;f__unidentified;g__unidentified;s__unidentified	SH013008.07FU_KF296819_reps_singleton
58	k__Fungi;p__unidentified;c__unidentified;o__unidentified;f__unidentified;g__unidentified;s__unidentified	SH220676.07FU_AB520432_reps
59	k__Fungi;p__unidentified;c__unidentified;o__unidentified;f__unidentified;g__unidentified;s__unidentified	SH492253.07FU_JX329237_reps_singleton
60	k__Fungi;p__Ascomycota;c__Dothideomycetes;o__Pleosporales;f__unidentified;g__unidentified;s__unidentified	SH198664.07FU_FM172853_reps
61	k__Fungi;p__Ascomycota;c__unidentified;o__unidentified;f__unidentified;g__unidentified;s__unidentified	SH497118.07FU_KT160936_reps_singleton
62	k__Fungi;p__Ascomycota;c__Eurotiomycetes;o__Chaetothyriales;f__Herpotrichiellaceae;g__Exophiala;s__unidentified	SH197668.07FU_HG937067_reps
63	k__Fungi;p__Mortierellomycota;c__Mortierellomycotina_cls_Incertae_sedis;o__Mortierellales;f__Mortierellaceae;g__unidentified;s__unidentified	SH493931.07FU_HG935710_reps_singleton
64	k__Fungi;p__unidentified;c__unidentified;o__unidentified;f__unidentified;g__unidentified;s__unidentified	SH492141.07FU_JX360020_reps_singleton
65	k__Fungi;p__Ascomycota;c__Eurotiomycetes;o__Eurotiales;f__Trichocomaceae;g__Penicillium;s__unidentified	SH018198.07FU_FJ820807_reps_singleton
66	k__Fungi;p__unidentified;c__unidentified;o__unidentified;f__unidentified;g__unidentified;s__unidentified	SH490643.07FU_JX385988_reps_singleton
67	k__Fungi;p__Basidiomycota;c__Agaricomycetes;o__unidentified;f__unidentified;g__unidentified;s__unidentified	SH177064.07FU_EF538422_reps
68	k__Fungi;p__Glomeromycota;c__Glomeromycetes;o__Glomerales;f__unidentified;g__unidentified;s__unidentified	SH010589.07FU_GU187865_reps_singleton
69	k__Fungi;p__Ascomycota;c__Dothideomycetes;o__Pleosporales;f__Leptosphaeriaceae;g__Plenodomus;s__Plenodomus_biglobosus	SH200447.07FU_EU003028_reps
70	k__Fungi;p__Glomeromycota;c__Glomeromycetes;o__Glomerales;f__unidentified;g__unidentified;s__unidentified	SH010589.07FU_GU187865_reps_singleton
71	k__Fungi;p__Basidiomycota;c__Agaricomycetes;o__Agaricales;f__Clavariaceae;g__unidentified;s__unidentified	SH461431.07FU_FJ197943_reps_singleton
72	k__Fungi;p__Basidiomycota;c__Agaricomycetes;o__Cantharellales;f__Ceratobasidiaceae;g__Waitea;s__Waitea_circinata	SH007150.07FU_FJ440208_reps_singleton
73	k__Fungi;p__Chytridiomycota;c__unidentified;o__unidentified;f__unidentified;g__unidentified;s__unidentified	SH028575.07FU_DQ421209_reps_singleton
74	k__Fungi;p__Basidiomycota;c__Agaricomycetes;o__Atheliales;f__Atheliaceae;g__unidentified;s__unidentified	SH180227.07FU_EU292269_reps
75	k__Fungi;p__Ascomycota;c__Orbiliomycetes;o__Orbiliales;f__unidentified;g__unidentified;s__unidentified	SH471119.07FU_UDB002659_reps_singleton
76	k__Fungi;p__Glomeromycota;c__Glomeromycetes;o__Glomerales;f__unidentified;g__unidentified;s__unidentified	SH010589.07FU_GU187865_reps_singleton
77	k__Fungi;p__Ascomycota;c__Orbiliomycetes;o__Orbiliales;f__unidentified;g__unidentified;s__unidentified	SH010294.07FU_JX043195_reps_singleton
78	k__Fungi;p__Ascomycota;c__Orbiliomycetes;o__Orbiliales;f__unidentified;g__unidentified;s__unidentified	SH010294.07FU_JX043195_reps_singleton
79	k__Fungi;p__Ascomycota;c__Eurotiomycetes;o__Chaetothyriales;f__Herpotrichiellaceae;g__Exophiala;s__unidentified	SH197657.07FU_GQ302685_reps
80	k__Fungi;p__Ascomycota;c__Pezizomycetes;o__Pezizales;f__Pezizaceae;g__Peziza;s__unidentified	SH210391.07FU_AF491618_reps
81	k__Fungi;p__unidentified;c__unidentified;o__unidentified;f__unidentified;g__unidentified;s__unidentified	SH496248.07FU_JX323057_reps_singleton
82	k__Fungi;p__unidentified;c__unidentified;o__unidentified;f__unidentified;g__unidentified;s__unidentified	SH494727.07FU_JX322797_reps_singleton
83	k__Fungi;p__Basidiomycota;c__Agaricomycetes;o__Sebacinales;f__Sebacinaceae;g__unidentified;s__unidentified	SH213130.07FU_HQ154381_reps
84	k__Fungi;p__Basidiomycota;c__Agaricomycetes;o__Polyporales;f__unidentified;g__unidentified;s__unidentified	SH023476.07FU_EF619876_reps_singleton
85	k__Fungi;p__Basidiomycota;c__Agaricomycetes;o__Agaricales;f__Typhulaceae;g__Typhula;s__unidentified	SH190431.07FU_KM104142_reps
86	k__Fungi;p__Kickxellomycota;c__Kickxellomycetes;o__Harpellales;f__Harpellaceae;g__Harpellomyces;s__Harpellomyces_montanus	SH486470.07FU_KF848857_reps_singleton
87	k__Fungi;p__Ascomycota;c__Orbiliomycetes;o__Orbiliales;f__unidentified;g__unidentified;s__unidentified	SH010294.07FU_JX043195_reps_singleton
88	k__Fungi;p__Basidiomycota;c__Agaricomycetes;o__Sebacinales;f__Sebacinaceae;g__unidentified;s__unidentified	SH213130.07FU_HQ154381_reps
89	k__Fungi;p__Ascomycota;c__Eurotiomycetes;o__Chaetothyriales;f__Herpotrichiellaceae;g__Cladophialophora;s__Cladophialophora_chaetospira	SH213263.07FU_EU035405_refs
90	k__Fungi;p__Ascomycota;c__Dothideomycetes;o__Pleosporales;f__Pleosporaceae;g__Dendryphion;s__Dendryphion_nanum	SH204975.07FU_KC989061_reps
91	k__Fungi;p__Mortierellomycota;c__Mortierellomycotina_cls_Incertae_sedis;o__Mortierellales;f__Mortierellaceae;g__Mortierella;s__unidentified	SH028772.07FU_EU490168_reps_singleton
92	k__Fungi;p__Basidiomycota;c__Agaricomycetes;o__Cantharellales;f__Ceratobasidiaceae;g__Ceratobasidium;s__unidentified	SH000111.07FU_KJ777636_reps_singleton
93	k__Fungi;p__Ascomycota;c__Leotiomycetes;o__Helotiales;f__unidentified;g__unidentified;s__unidentified	SH198127.07FU_KT759196_reps
94	k__Fungi;p__unidentified;c__unidentified;o__unidentified;f__unidentified;g__unidentified;s__unidentified	SH630451.07FU_KX516054_reps_singleton
95	k__Fungi;p__Ascomycota;c__Dothideomycetes;o__Pleosporales;f__unidentified;g__unidentified;s__unidentified	SH196051.07FU_KT585719_reps
96	k__Fungi;p__Basidiomycota;c__Agaricomycetes;o__Agaricales;f__unidentified;g__unidentified;s__unidentified	SH220362.07FU_FN430683_reps
97	k__Fungi;p__Basidiomycota;c__Agaricomycetes;o__Tremellodendropsidales;f__unidentified;g__unidentified;s__unidentified	SH023479.07FU_DQ421269_reps_singleton
98	k__Fungi;p__unidentified;c__unidentified;o__unidentified;f__unidentified;g__unidentified;s__unidentified	SH496224.07FU_JX338229_reps_singleton
99	k__Fungi;p__Ascomycota;c__Leotiomycetes;o__Helotiales;f__Hyaloscyphaceae;g__Trichopeziza;s__Trichopeziza_mollissima	SH196494.07FU_AB481285_refs
100	k__Fungi;p__unidentified;c__unidentified;o__unidentified;f__unidentified;g__unidentified;s__unidentified	SH526475.07FU_JX339379_reps
101	k__Fungi;p__Ascomycota;c__Sordariomycetes;o__Sordariales;f__Chaetomiaceae;g__Trichocladium;s__Trichocladium_opacum	SH198656.07FU_JN995638_refs
102	k__Fungi;p__unidentified;c__unidentified;o__unidentified;f__unidentified;g__unidentified;s__unidentified	SH489737.07FU_JX327760_reps_singleton
103	k__Fungi;p__Ascomycota;c__Dothideomycetes;o__Pleosporales;f__unidentified;g__unidentified;s__unidentified	SH213028.07FU_DQ420979_reps
104	k__Fungi;p__Basidiomycota;c__Agaricomycetes;o__unidentified;f__unidentified;g__unidentified;s__unidentified	SH461102.07FU_DQ421306_reps_singleton
105	k__Fungi;p__Ascomycota;c__unidentified;o__unidentified;f__unidentified;g__unidentified;s__unidentified	SH198119.07FU_DQ420916_reps
106	k__Fungi;p__Ascomycota;c__unidentified;o__unidentified;f__unidentified;g__unidentified;s__unidentified	SH204046.07FU_KJ159598_reps
107	k__Fungi;p__Ascomycota;c__Sordariomycetes;o__Hypocreales;f__Ophiocordycipitaceae;g__unidentified;s__unidentified	SH180906.07FU_KF302514_reps
108	k__Fungi;p__unidentified;c__unidentified;o__unidentified;f__unidentified;g__unidentified;s__unidentified	SH467262.07FU_KJ596430_reps_singleton
109	k__Fungi;p__Ascomycota;c__Sordariomycetes;o__Xylariales;f__unidentified;g__unidentified;s__unidentified	SH207139.07FU_EF155488_reps
110	k__Fungi;p__Ascomycota;c__Dothideomycetes;o__Pleosporales;f__Pleosporaceae;g__Bipolaris;s__Bipolaris_drechsleri	SH292488.07FU_KF500530_refs
111	k__Fungi;p__Ascomycota;c__Sordariomycetes;o__Hypocreales;f__Hypocreaceae;g__Trichoderma;s__Trichoderma_simmonsii	SH360668.07FU_AF443917_refs
112	k__Fungi;p__Basidiomycota;c__Agaricomycetes;o__Tremellodendropsidales;f__unidentified;g__unidentified;s__unidentified	SH023479.07FU_DQ421269_reps_singleton
113	k__Fungi;p__Ascomycota;c__Eurotiomycetes;o__Eurotiales;f__Trichocomaceae;g__Penicillium;s__Penicillium_laeve	SH547185.07FU_KF667369_refs_singleton
114	k__Fungi;p__Ascomycota;c__Eurotiomycetes;o__Chaetothyriales;f__Herpotrichiellaceae;g__Exophiala;s__Exophiala_crusticola	SH196717.07FU_AM048755_reps
115	k__Fungi;p__Ascomycota;c__Sordariomycetes;o__Hypocreales;f__Nectriaceae;g__unidentified;s__unidentified	SH521395.07FU_HG936111_reps
116	k__Fungi;p__unidentified;c__unidentified;o__unidentified;f__unidentified;g__unidentified;s__unidentified	SH028206.07FU_KF060176_reps_singleton
117	k__Fungi;p__Ascomycota;c__Dothideomycetes;o__unidentified;f__unidentified;g__unidentified;s__unidentified	SH183012.07FU_KX096684_reps
118	k__Fungi;p__Ascomycota;c__Leotiomycetes;o__Helotiales;f__Helotiales_fam_Incertae_sedis;g__Cadophora;s__Cadophora_gregata	SH347054.07FU_AF132804_refs
119	k__Fungi;p__Basidiomycota;c__Agaricomycetes;o__Sebacinales;f__unidentified;g__unidentified;s__unidentified	SH192974.07FU_HQ154349_refs
120	k__Fungi;p__Mortierellomycota;c__Mortierellomycotina_cls_Incertae_sedis;o__Mortierellales;f__Mortierellaceae;g__unidentified;s__unidentified	SH495981.07FU_HG935714_reps_singleton
121	k__Fungi;p__Basidiomycota;c__Agaricomycetes;o__Agaricales;f__Psathyrellaceae;g__Coprinellus;s__Coprinellus_curtus	SH220385.07FU_JN159569_refs
122	k__Fungi;p__Basidiomycota;c__Agaricomycetes;o__Hymenochaetales;f__Hymenochaetales_fam_Incertae_sedis;g__Trichaptum;s__Trichaptum_biforme	SH178781.07FU_U63473_reps
123	k__Fungi;p__unidentified;c__unidentified;o__unidentified;f__unidentified;g__unidentified;s__unidentified	SH491772.07FU_JX350809_reps_singleton
124	k__Fungi;p__Chytridiomycota;c__Spizellomycetes;o__Spizellomycetales;f__Spizellomycetaceae;g__Spizellomyces;s__unidentified	SH462460.07FU_JX043199_reps_singleton
125	k__Fungi;p__Basidiomycota;c__Agaricomycetes;o__Tremellodendropsidales;f__unidentified;g__unidentified;s__unidentified	SH023479.07FU_DQ421269_reps_singleton
126	k__Fungi;p__Ascomycota;c__Dothideomycetes;o__Pleosporales;f__unidentified;g__unidentified;s__unidentified	SH204279.07FU_JF449883_reps
127	k__Fungi;p__Basidiomycota;c__Agaricomycetes;o__Sebacinales;f__Serendipitaceae;g__unidentified;s__Serendipitaceae_sp	SH104899.07FU_AY634118_refs_singleton
128	k__Fungi;p__Ascomycota;c__Eurotiomycetes;o__Chaetothyriales;f__Herpotrichiellaceae;g__Exophiala;s__unidentified	SH631685.07FU_KT957797_reps_singleton
129	k__Fungi;p__unidentified;c__unidentified;o__unidentified;f__unidentified;g__unidentified;s__unidentified	SH497385.07FU_KU515980_reps_singleton
130	k__Fungi;p__Ascomycota;c__Pezizomycotina_cls_Incertae_sedis;o__Pezizomycotina_ord_Incertae_sedis;f__Pezizomycotina_fam_Incertae_sedis;g__Vermispora;s__Vermispora_spermatophaga	SH474577.07FU_DQ494374_reps_singleton
131	k__Fungi;p__Ascomycota;c__Orbiliomycetes;o__Orbiliales;f__unidentified;g__unidentified;s__unidentified	SH471119.07FU_UDB002659_reps_singleton
132	k__Fungi;p__Chytridiomycota;c__Chytridiomycetes;o__unidentified;f__unidentified;g__unidentified;s__unidentified	SH001927.07FU_DQ457086_reps_singleton
133	k__Fungi;p__Basidiomycota;c__Agaricomycetes;o__Tremellodendropsidales;f__unidentified;g__unidentified;s__unidentified	SH023479.07FU_DQ421269_reps_singleton
134	k__Fungi;p__Mortierellomycota;c__Mortierellomycotina_cls_Incertae_sedis;o__Mortierellales;f__Mortierellaceae;g__Mortierella;s__unidentified	SH484969.07FU_KY687537_reps
135	k__Fungi;p__unidentified;c__unidentified;o__unidentified;f__unidentified;g__unidentified;s__unidentified	SH532035.07FU_JX318795_reps
136	k__Fungi;p__Mortierellomycota;c__Mortierellomycotina_cls_Incertae_sedis;o__Mortierellales;f__Mortierellaceae;g__Mortierella;s__unidentified	SH180165.07FU_KT768321_reps
137	k__Fungi;p__Ascomycota;c__Dothideomycetes;o__Pleosporales;f__unidentified;g__unidentified;s__unidentified	SH204795.07FU_KT581851_reps
138	k__Fungi;p__Ascomycota;c__Orbiliomycetes;o__Orbiliales;f__Orbiliaceae;g__Arthrobotrys;s__Arthrobotrys_oligospora	SH221773.07FU_JQ809337_reps
139	k__Fungi;p__unidentified;c__unidentified;o__unidentified;f__unidentified;g__unidentified;s__unidentified	SH496248.07FU_JX323057_reps_singleton
140	k__Fungi;p__unidentified;c__unidentified;o__unidentified;f__unidentified;g__unidentified;s__unidentified	SH496532.07FU_KP889821_reps_singleton
141	k__Fungi;p__Ascomycota;c__Sordariomycetes;o__Hypocreales;f__Nectriaceae;g__unidentified;s__unidentified	SH175275.07FU_GU055590_reps
142	k__Fungi;p__Ascomycota;c__Dothideomycetes;o__Pleosporales;f__Pleosporales_fam_Incertae_sedis;g__Neophaeosphaeria;s__Neophaeosphaeria_agaves	SH108817.07FU_KF777174_refs_singleton
143	k__Fungi;p__Basidiomycota;c__Agaricomycetes;o__Sebacinales;f__Sebacinaceae;g__Sebacina;s__unidentified	SH479421.07FU_AB831795_reps_singleton
144	k__Fungi;p__Mortierellomycota;c__Mortierellomycotina_cls_Incertae_sedis;o__Mortierellales;f__Mortierellaceae;g__Mortierella;s__unidentified	SH185974.07FU_HQ211500_reps
145	k__Fungi;p__Basidiomycota;c__Tremellomycetes;o__unidentified;f__unidentified;g__unidentified;s__unidentified	SH495096.07FU_HG937100_reps_singleton
146	k__Fungi;p__Basidiomycota;c__Agaricomycetes;o__Agaricales;f__Cortinariaceae;g__Cortinarius;s__Cortinarius_albescens	SH304892.07FU_KF732244_refs
147	k__Fungi;p__Ascomycota;c__Saccharomycetes;o__unidentified;f__unidentified;g__unidentified;s__unidentified	SH492529.07FU_KP196597_reps_singleton
148	k__Fungi;p__Basidiomycota;c__Agaricomycetes;o__Russulales;f__Russulaceae;g__Lactarius;s__Lactarius_pseudodelicatus	SH220147.07FU_EF141537_reps
149	k__Fungi;p__Ascomycota;c__Leotiomycetes;o__Helotiales;f__Helotiales_fam_Incertae_sedis;g__Tetracladium;s__unidentified	SH203725.07FU_KT270284_reps
150	k__Fungi;p__unidentified;c__unidentified;o__unidentified;f__unidentified;g__unidentified;s__unidentified	SH022320.07FU_GU721949_reps_singleton
151	k__Fungi;p__unidentified;c__unidentified;o__unidentified;f__unidentified;g__unidentified;s__unidentified	SH461494.07FU_JX974753_reps_singleton
152	k__Fungi;p__Ascomycota;c__Sordariomycetes;o__Hypocreales;f__Nectriaceae;g__Nectria;s__unidentified	SH175289.07FU_HQ611293_reps
153	k__Fungi;p__Ascomycota;c__Orbiliomycetes;o__Orbiliales;f__unidentified;g__unidentified;s__unidentified	SH010294.07FU_JX043195_reps_singleton
154	k__Fungi;p__Mortierellomycota;c__Mortierellomycotina_cls_Incertae_sedis;o__Mortierellales;f__Mortierellaceae;g__Mortierella;s__unidentified	SH180140.07FU_FN391350_reps
155	k__Fungi;p__Glomeromycota;c__Glomeromycetes;o__Glomerales;f__unidentified;g__unidentified;s__unidentified	SH010589.07FU_GU187865_reps_singleton
156	k__Fungi;p__unidentified;c__unidentified;o__unidentified;f__unidentified;g__unidentified;s__unidentified	SH497358.07FU_JX389602_reps_singleton
157	k__Fungi;p__Mortierellomycota;c__Mortierellomycotina_cls_Incertae_sedis;o__Mortierellales;f__Mortierellaceae;g__Mortierella;s__unidentified	SH180120.07FU_FN397388_reps
158	k__Fungi;p__Ascomycota;c__Pezizomycotina_cls_Incertae_sedis;o__Pezizomycotina_ord_Incertae_sedis;f__Pezizomycotina_fam_Incertae_sedis;g__Junewangia;s__Junewangia_sphaerospora	SH495167.07FU_KU999981_reps_singleton
159	k__Fungi;p__Chytridiomycota;c__Chytridiomycetes;o__unidentified;f__unidentified;g__unidentified;s__unidentified	SH030110.07FU_JQ666698_reps_singleton
160	k__Fungi;p__Ascomycota;c__Dothideomycetes;o__Pleosporales;f__Leptosphaeriaceae;g__Leptosphaeria;s__unidentified	SH021552.07FU_FJ552958_reps_singleton
161	k__Fungi;p__Ascomycota;c__Orbiliomycetes;o__Orbiliales;f__unidentified;g__unidentified;s__unidentified	SH471119.07FU_UDB002659_reps_singleton
162	k__Fungi;p__Basidiomycota;c__Agaricomycetes;o__Agaricales;f__Inocybaceae;g__Neopaxillus;s__Neopaxillus_plumbeus	SH027009.07FU_JN033223_refs_singleton
163	k__Fungi;p__Ascomycota;c__Sordariomycetes;o__Hypocreales;f__Nectriaceae;g__Dactylonectria;s__Dactylonectria_anthuriicola	SH182797.07FU_JF735302_refs
164	k__Fungi;p__Chytridiomycota;c__unidentified;o__unidentified;f__unidentified;g__unidentified;s__unidentified	SH028575.07FU_DQ421209_reps_singleton
165	k__Fungi;p__Ascomycota;c__Lecanoromycetes;o__Peltigerales;f__Pannariaceae;g__unidentified;s__unidentified	SH019449.07FU_KF823588_reps_singleton
166	k__Fungi;p__Glomeromycota;c__Glomeromycetes;o__Diversisporales;f__Acaulosporaceae;g__Sacculospora;s__Sacculospora_baltica	SH203742.07FU_FR865450_reps
167	k__Fungi;p__Basidiomycota;c__Agaricomycetes;o__Agaricales;f__Entolomataceae;g__Entoloma;s__Entoloma_undatum	SH185820.07FU_JF908007_reps
168	k__Fungi;p__Mortierellomycota;c__Mortierellomycotina_cls_Incertae_sedis;o__Mortierellales;f__Mortierellaceae;g__unidentified;s__unidentified	SH495981.07FU_HG935714_reps_singleton
169	k__Fungi;p__unidentified;c__unidentified;o__unidentified;f__unidentified;g__unidentified;s__unidentified	SH524789.07FU_JX322070_reps
170	k__Fungi;p__Ascomycota;c__Orbiliomycetes;o__Orbiliales;f__Orbiliaceae;g__unidentified;s__unidentified	SH221767.07FU_HM162273_reps
171	k__Fungi;p__unidentified;c__unidentified;o__unidentified;f__unidentified;g__unidentified;s__unidentified	SH490631.07FU_JX371791_reps_singleton
172	k__Fungi;p__Ascomycota;c__Sordariomycetes;o__Sordariales;f__Lasiosphaeriaceae;g__unidentified;s__unidentified	SH489659.07FU_HG937169_reps_singleton
173	k__Fungi;p__Ascomycota;c__Leotiomycetes;o__Helotiales;f__Helotiaceae;g__Hymenoscyphus;s__unidentified	SH025694.07FU_KJ188695_reps_singleton
174	k__Fungi;p__Mortierellomycota;c__Mortierellomycotina_cls_Incertae_sedis;o__Mortierellales;f__Mortierellaceae;g__Mortierella;s__unidentified	SH484969.07FU_KY687537_reps
175	k__Fungi;p__Basidiomycota;c__Agaricomycetes;o__unidentified;f__unidentified;g__unidentified;s__unidentified	SH021024.07FU_DQ421246_reps_singleton
176	k__Fungi;p__Basidiomycota;c__Agaricomycetes;o__Agaricales;f__Strophariaceae;g__Pholiota;s__Pholiota_adiposa	SH186670.07FU_UDB011677_refs
177	k__Fungi;p__Ascomycota;c__Lecanoromycetes;o__Lecanorales;f__Parmeliaceae;g__Xanthoparmelia;s__Xanthoparmelia_subchalybaeizans	SH217669.07FU_HM125745_reps
178	k__Fungi;p__unidentified;c__unidentified;o__unidentified;f__unidentified;g__unidentified;s__unidentified	SH460066.07FU_KF800416_reps_singleton
179	k__Fungi;p__unidentified;c__unidentified;o__unidentified;f__unidentified;g__unidentified;s__unidentified	SH487529.07FU_JX382975_reps_singleton
180	k__Fungi;p__Glomeromycota;c__Glomeromycetes;o__Glomerales;f__unidentified;g__unidentified;s__unidentified	SH010589.07FU_GU187865_reps_singleton
181	k__Fungi;p__Ascomycota;c__Dothideomycetes;o__Pleosporales;f__unidentified;g__unidentified;s__unidentified	SH474374.07FU_KF742590_reps_singleton
182	k__Fungi;p__Ascomycota;c__Sordariomycetes;o__Hypocreales;f__Nectriaceae;g__unidentified;s__unidentified	SH020036.07FU_KF060213_reps_singleton
183	k__Fungi;p__Glomeromycota;c__Glomeromycetes;o__Glomerales;f__unidentified;g__unidentified;s__unidentified	SH010589.07FU_GU187865_reps_singleton
184	k__Fungi;p__Rozellomycota;c__unidentified;o__unidentified;f__unidentified;g__unidentified;s__unidentified	SH492696.07FU_KP889780_reps_singleton
185	k__Fungi;p__unidentified;c__unidentified;o__unidentified;f__unidentified;g__unidentified;s__unidentified	SH496224.07FU_JX338229_reps_singleton
186	k__Fungi;p__Glomeromycota;c__Glomeromycetes;o__Diversisporales;f__Acaulosporaceae;g__Acaulospora;s__Acaulospora_spinosa	SH199919.07FU_FR750151_refs
187	k__Fungi;p__Ascomycota;c__Orbiliomycetes;o__Orbiliales;f__unidentified;g__unidentified;s__unidentified	SH010294.07FU_JX043195_reps_singleton
188	k__Fungi;p__unidentified;c__unidentified;o__unidentified;f__unidentified;g__unidentified;s__unidentified	SH493235.07FU_JX325680_reps_singleton
189	k__Fungi;p__unidentified;c__unidentified;o__unidentified;f__unidentified;g__unidentified;s__unidentified	SH630640.07FU_KX430947_reps_singleton
190	k__Fungi;p__unidentified;c__unidentified;o__unidentified;f__unidentified;g__unidentified;s__unidentified	SH492252.07FU_JX329620_reps_singleton
191	k__Fungi;p__Basidiomycota;c__Agaricomycetes;o__Auriculariales;f__unidentified;g__unidentified;s__unidentified	SH488984.07FU_KT224945_reps_singleton
192	k__Fungi;p__Ascomycota;c__Dothideomycetes;o__Dothideomycetes_ord_Incertae_sedis;f__Dothideomycetes_fam_Incertae_sedis;g__Septoriella;s__Septoriella_phragmitis	SH238525.07FU_KR873251_refs
193	k__Fungi;p__Ascomycota;c__Sordariomycetes;o__Hypocreales;f__Hypocreaceae;g__Trichoderma;s__Trichoderma_virilente	SH350568.07FU_EU280119_refs
194	k__Fungi;p__Ascomycota;c__Sordariomycetes;o__Hypocreales;f__Hypocreales_fam_Incertae_sedis;g__unidentified;s__unidentified	SH210215.07FU_KP968393_reps
195	k__Fungi;p__Mortierellomycota;c__Mortierellomycotina_cls_Incertae_sedis;o__Mortierellales;f__unidentified;g__unidentified;s__unidentified	SH465267.07FU_EU490044_reps_singleton
196	k__Fungi;p__unidentified;c__unidentified;o__unidentified;f__unidentified;g__unidentified;s__unidentified	SH496225.07FU_JX338217_reps_singleton
197	k__Fungi;p__Glomeromycota;c__Glomeromycetes;o__Glomerales;f__Glomeraceae;g__unidentified;s__unidentified	SH010590.07FU_KF849654_reps_singleton
198	k__Fungi;p__Ascomycota;c__Leotiomycetes;o__Helotiales;f__Phacidiaceae;g__Phacidium;s__Phacidium_grevilleae	SH627048.07FU_KR476718_refs_singleton
199	k__Fungi;p__Ascomycota;c__Sordariomycetes;o__Hypocreales;f__Nectriaceae;g__Nectria;s__unidentified	SH022308.07FU_AJ269851_reps_singleton
200	k__Fungi;p__Mortierellomycota;c__Mortierellomycotina_cls_Incertae_sedis;o__Mortierellales;f__Mortierellaceae;g__Mortierella;s__unidentified	SH484969.07FU_KY687537_reps
201	k__Fungi;p__Ascomycota;c__Sordariomycetes;o__Hypocreales;f__unidentified;g__unidentified;s__unidentified	SH217623.07FU_AB855778_reps
202	k__Fungi;p__Ascomycota;c__Pezizomycotina_cls_Incertae_sedis;o__Pezizomycotina_ord_Incertae_sedis;f__Pezizomycotina_fam_Incertae_sedis;g__Minimelanolocus;s__Minimelanolocus_melanicus	SH492867.07FU_KR215608_reps_singleton
203	k__Fungi;p__unidentified;c__unidentified;o__unidentified;f__unidentified;g__unidentified;s__unidentified	SH496224.07FU_JX338229_reps_singleton
204	k__Fungi;p__Basidiomycota;c__Dacrymycetes;o__Dacrymycetales;f__Dacrymycetaceae;g__Dacryopinax;s__Dacryopinax_spathularia	SH182127.07FU_EU918693_reps
205	k__Fungi;p__Ascomycota;c__Sordariomycetes;o__Sordariales;f__Lasiosphaeriaceae;g__unidentified;s__unidentified	SH201184.07FU_HG936931_reps
206	k__Fungi;p__Mortierellomycota;c__Mortierellomycotina_cls_Incertae_sedis;o__Mortierellales;f__Mortierellaceae;g__Mortierella;s__unidentified	SH180140.07FU_FN391350_reps
207	k__Fungi;p__Basidiomycota;c__Exobasidiomycetes;o__Microstromatales;f__unidentified;g__unidentified;s__unidentified	SH497510.07FU_KP413077_reps_singleton
208	k__Fungi;p__Glomeromycota;c__Glomeromycetes;o__Glomerales;f__unidentified;g__unidentified;s__unidentified	SH010589.07FU_GU187865_reps_singleton
209	k__Fungi;p__Ascomycota;c__Leotiomycetes;o__Helotiales;f__Hyaloscyphaceae;g__Cistella;s__Cistella_albidolutea	SH198116.07FU_HQ446076_reps
210	k__Fungi;p__Ascomycota;c__Geoglossomycetes;o__Geoglossales;f__Geoglossaceae;g__Geoglossum;s__Geoglossum_difforme	SH215422.07FU_JQ256418_reps
211	k__Fungi;p__Glomeromycota;c__Paraglomeromycetes;o__Paraglomerales;f__unidentified;g__unidentified;s__unidentified	SH196629.07FU_KF849627_reps
212	k__Fungi;p__Ascomycota;c__Sordariomycetes;o__Branch06;f__unidentified;g__unidentified;s__unidentified	SH197016.07FU_HG936966_reps
213	k__Fungi;p__unidentified;c__unidentified;o__unidentified;f__unidentified;g__unidentified;s__unidentified	SH493706.07FU_KP889779_reps_singleton
214	k__Fungi;p__Ascomycota;c__Sordariomycetes;o__Hypocreales;f__unidentified;g__unidentified;s__unidentified	SH181353.07FU_FN812825_reps
215	k__Fungi;p__Ascomycota;c__Dothideomycetes;o__Pleosporales;f__unidentified;g__unidentified;s__unidentified	SH008774.07FU_KF800405_reps_singleton
216	k__Fungi;p__Basidiomycota;c__Agaricomycetes;o__Auriculariales;f__unidentified;g__unidentified;s__unidentified	SH209795.07FU_HG936633_reps
217	k__Fungi;p__Chytridiomycota;c__Chytridiomycetes;o__unidentified;f__unidentified;g__unidentified;s__unidentified	SH030110.07FU_JQ666698_reps_singleton
218	k__Fungi;p__Ascomycota;c__Sordariomycetes;o__Hypocreales;f__unidentified;g__unidentified;s__unidentified	SH213541.07FU_HG008752_reps
219	k__Fungi;p__Glomeromycota;c__Glomeromycetes;o__Glomerales;f__Glomeraceae;g__unidentified;s__unidentified	SH010590.07FU_KF849654_reps_singleton
220	k__Fungi;p__Ascomycota;c__Sordariomycetes;o__Coniochaetales;f__Coniochaetaceae;g__unidentified;s__unidentified	SH191395.07FU_KJ735003_reps
221	k__Fungi;p__Ascomycota;c__Sordariomycetes;o__Hypocreales;f__Nectriaceae;g__Cylindrocarpon;s__unidentified	SH174295.07FU_KC222728_reps
222	k__Fungi;p__Ascomycota;c__Leotiomycetes;o__Helotiales;f__Phacidiaceae;g__Phacidium;s__Phacidium_grevilleae	SH627048.07FU_KR476718_refs_singleton
223	k__Fungi;p__Basidiomycota;c__Agaricomycetes;o__Auriculariales;f__Auriculariales_fam_Incertae_sedis;g__Auricularia;s__unidentified	SH024175.07FU_JX135079_reps_singleton
224	k__Fungi;p__Ascomycota;c__Pezizomycetes;o__Pezizales;f__Pyronemataceae;g__unidentified;s__unidentified	SH220512.07FU_JX489803_reps
225	k__Fungi;p__Ascomycota;c__Leotiomycetes;o__Helotiales;f__unidentified;g__unidentified;s__unidentified	SH018507.07FU_JQ666740_reps_singleton
226	k__Fungi;p__unidentified;c__unidentified;o__unidentified;f__unidentified;g__unidentified;s__unidentified	SH531685.07FU_JX371938_reps
227	k__Fungi;p__Basidiomycota;c__Agaricomycetes;o__Agaricales;f__Clavariaceae;g__Clavulinopsis;s__Clavulinopsis_fusiformis	SH197802.07FU_HQ021865_reps
228	k__Fungi;p__Ascomycota;c__Sordariomycetes;o__Sordariales;f__Chaetomiaceae;g__unidentified;s__unidentified	SH495994.07FU_HG937157_reps_singleton
229	k__Fungi;p__Ascomycota;c__Sordariomycetes;o__Sordariales;f__unidentified;g__unidentified;s__unidentified	SH018937.07FU_JF519062_reps_singleton
230	k__Fungi;p__Mortierellomycota;c__Mortierellomycotina_cls_Incertae_sedis;o__Mortierellales;f__Mortierellaceae;g__Mortierella;s__Mortierella_exigua	SH214063.07FU_JX975863_reps
231	k__Fungi;p__Ascomycota;c__unidentified;o__unidentified;f__unidentified;g__unidentified;s__unidentified	SH198119.07FU_DQ420916_reps
232	k__Fungi;p__Ascomycota;c__Dothideomycetes;o__Pleosporales;f__unidentified;g__unidentified;s__unidentified	SH183004.07FU_DQ420932_reps
233	k__Fungi;p__Ascomycota;c__Sordariomycetes;o__Hypocreales;f__Hypocreales_fam_Incertae_sedis;g__Ilyonectria;s__Ilyonectria_robusta	SH202970.07FU_JF735264_refs
234	k__Fungi;p__unidentified;c__unidentified;o__unidentified;f__unidentified;g__unidentified;s__unidentified	SH629061.07FU_KX515321_reps_singleton
235	k__Fungi;p__Ascomycota;c__Orbiliomycetes;o__Orbiliales;f__Orbiliaceae;g__Dactylellina;s__Dactylellina_cionopaga	SH193527.07FU_U51968_reps
236	k__Fungi;p__Glomeromycota;c__Glomeromycetes;o__Glomerales;f__Glomeraceae;g__unidentified;s__unidentified	SH010590.07FU_KF849654_reps_singleton
237	k__Fungi;p__Ascomycota;c__Leotiomycetes;o__Helotiales;f__Phacidiaceae;g__Phacidium;s__Phacidium_grevilleae	SH627048.07FU_KR476718_refs_singleton
238	k__Fungi;p__Ascomycota;c__Leotiomycetes;o__Helotiales;f__unidentified;g__unidentified;s__unidentified	SH198118.07FU_EU292671_reps
239	k__Fungi;p__Ascomycota;c__Pezizomycotina_cls_Incertae_sedis;o__Pezizomycotina_ord_Incertae_sedis;f__Pezizomycotina_fam_Incertae_sedis;g__Staphylotrichum;s__Staphylotrichum_coccosporum	SH195313.07FU_AB625584_refs
240	k__Fungi;p__Ascomycota;c__Sordariomycetes;o__Sordariales;f__Sordariales_fam_Incertae_sedis;g__Pseudoacremonium;s__Pseudoacremonium_sacchari	SH026839.07FU_KJ869144_reps_singleton
241	k__Fungi;p__Ascomycota;c__Saccharomycetes;o__Saccharomycetales;f__Saccharomycetales_fam_Incertae_sedis;g__Candida;s__Candida_emberorum	SH631199.07FU_KY102068_reps_singleton
242	k__Fungi;p__Ascomycota;c__Leotiomycetes;o__Helotiales;f__Phacidiaceae;g__Phacidium;s__Phacidium_grevilleae	SH627048.07FU_KR476718_refs_singleton
243	k__Fungi;p__Ascomycota;c__Dothideomycetes;o__Pleosporales;f__Phaeosphaeriaceae;g__Phaeosphaeria;s__Phaeosphaeria_podocarpi	SH182930.07FU_KP004452_refs
244	k__Fungi;p__Basidiomycota;c__Dacrymycetes;o__Dacrymycetales;f__Dacrymycetaceae;g__Dacryopinax;s__Dacryopinax_spathularia	SH182127.07FU_EU918693_reps
245	k__Fungi;p__Ascomycota;c__Pezizomycetes;o__Pezizales;f__Pezizaceae;g__Peziza;s__unidentified	SH210391.07FU_AF491618_reps
246	k__Fungi;p__Ascomycota;c__Sordariomycetes;o__Hypocreales;f__unidentified;g__unidentified;s__unidentified	SH176583.07FU_FN397265_reps
247	k__Fungi;p__Ascomycota;c__Sordariomycetes;o__Coniochaetales;f__Coniochaetaceae;g__Coniochaeta;s__unidentified	SH212651.07FU_KF735027_reps
248	k__Fungi;p__unidentified;c__unidentified;o__unidentified;f__unidentified;g__unidentified;s__unidentified	SH492126.07FU_JX349809_reps_singleton
249	k__Fungi;p__Mortierellomycota;c__Mortierellomycotina_cls_Incertae_sedis;o__Mortierellales;f__unidentified;g__unidentified;s__unidentified	SH465267.07FU_EU490044_reps_singleton
250	k__Fungi;p__Ascomycota;c__unidentified;o__unidentified;f__unidentified;g__unidentified;s__unidentified	SH525980.07FU_KP899405_reps
251	k__Fungi;p__Ascomycota;c__Sordariomycetes;o__Hypocreales;f__Nectriaceae;g__unidentified;s__unidentified	SH185948.07FU_AJ009261_reps
252	k__Fungi;p__Ascomycota;c__Eurotiomycetes;o__Eurotiales;f__Trichocomaceae;g__Penicillium;s__Penicillium_laeve	SH547185.07FU_KF667369_refs_singleton
253	k__Fungi;p__unidentified;c__unidentified;o__unidentified;f__unidentified;g__unidentified;s__unidentified	SH493282.07FU_JX322378_reps_singleton
254	k__Fungi;p__unidentified;c__unidentified;o__unidentified;f__unidentified;g__unidentified;s__unidentified	SH524785.07FU_JX384003_reps
255	k__Fungi;p__Mortierellomycota;c__Mortierellomycotina_cls_Incertae_sedis;o__Mortierellales;f__Mortierellaceae;g__Mortierella;s__unidentified	SH028772.07FU_EU490168_reps_singleton
256	k__Fungi;p__Chytridiomycota;c__Rhizophlyctiomycetes;o__Rhizophlyctidales;f__Rhizophlyctidaceae;g__Rhizophlyctis;s__unidentified	SH011871.07FU_EU490042_reps_singleton
257	k__Fungi;p__Ascomycota;c__Orbiliomycetes;o__Orbiliales;f__unidentified;g__unidentified;s__unidentified	SH471119.07FU_UDB002659_reps_singleton
258	k__Fungi;p__Ascomycota;c__Sordariomycetes;o__Hypocreales;f__Hypocreaceae;g__Trichoderma;s__Trichoderma_deliquescens	SH177686.07FU_FJ860771_refs
259	k__Fungi;p__Ascomycota;c__Sordariomycetes;o__Sordariales;f__Chaetomiaceae;g__Humicola;s__Humicola_grisea	SH374010.07FU_AY706334_refs
260	k__Fungi;p__Ascomycota;c__Pezizomycotina_cls_Incertae_sedis;o__Pezizomycotina_ord_Incertae_sedis;f__Pezizomycotina_fam_Incertae_sedis;g__Veronaea;s__Veronaea_japonica	SH015499.07FU_EU041818_refs_singleton
261	k__Fungi;p__Mortierellomycota;c__Mortierellomycotina_cls_Incertae_sedis;o__Mortierellales;f__Mortierellaceae;g__Mortierella;s__unidentified	SH217612.07FU_UDB014634_reps
262	k__Fungi;p__Mortierellomycota;c__Mortierellomycotina_cls_Incertae_sedis;o__Mortierellales;f__Mortierellaceae;g__Mortierella;s__unidentified	SH028772.07FU_EU490168_reps_singleton
263	k__Fungi;p__Ascomycota;c__Dothideomycetes;o__Pleosporales;f__Lophiostomataceae;g__Trichometasphaeria;s__unidentified	SH207036.07FU_KC966096_reps
264	k__Fungi;p__Basidiomycota;c__Agaricomycetes;o__Auriculariales;f__unidentified;g__unidentified;s__unidentified	SH488984.07FU_KT224945_reps_singleton
265	k__Fungi;p__unidentified;c__unidentified;o__unidentified;f__unidentified;g__unidentified;s__unidentified	SH631012.07FU_JX379591_reps_singleton
266	k__Fungi;p__Ascomycota;c__Leotiomycetes;o__Helotiales;f__unidentified;g__unidentified;s__unidentified	SH018507.07FU_JQ666740_reps_singleton
267	k__Fungi;p__Ascomycota;c__Pezizomycotina_cls_Incertae_sedis;o__Pezizomycotina_ord_Incertae_sedis;f__Pezizomycotina_fam_Incertae_sedis;g__Veronaea;s__Veronaea_japonica	SH015499.07FU_EU041818_refs_singleton
268	k__Fungi;p__unidentified;c__unidentified;o__unidentified;f__unidentified;g__unidentified;s__unidentified	SH496317.07FU_JX374656_reps_singleton
269	k__Fungi;p__Ascomycota;c__Eurotiomycetes;o__Chaetothyriales;f__unidentified;g__unidentified;s__unidentified	SH197869.07FU_EF505615_reps
270	k__Fungi;p__Ascomycota;c__Leotiomycetes;o__Helotiales;f__Helotiaceae;g__Hymenoscyphus;s__unidentified	SH025694.07FU_KJ188695_reps_singleton
271	k__Fungi;p__Ascomycota;c__Sordariomycetes;o__Sordariales;f__Lasiosphaeriaceae;g__Cladorrhinum;s__Cladorrhinum_flexuosum	SH181894.07FU_JF432992_reps
272	k__Fungi;p__unidentified;c__unidentified;o__unidentified;f__unidentified;g__unidentified;s__unidentified	SH195344.07FU_HG328082_reps
273	k__Fungi;p__Basidiomycota;c__Agaricomycetes;o__Agaricales;f__Niaceae;g__Flagelloscypha;s__Flagelloscypha_minutissima	SH488927.07FU_KM975436_reps_singleton
274	k__Fungi;p__Ascomycota;c__unidentified;o__unidentified;f__unidentified;g__unidentified;s__unidentified	SH020898.07FU_KC965743_reps_singleton
275	k__Fungi;p__Ascomycota;c__unidentified;o__unidentified;f__unidentified;g__unidentified;s__unidentified	SH493911.07FU_KT160850_reps_singleton
276	k__Fungi;p__unidentified;c__unidentified;o__unidentified;f__unidentified;g__unidentified;s__unidentified	SH493234.07FU_JX328787_reps_singleton
277	k__Fungi;p__Glomeromycota;c__Glomeromycetes;o__Glomerales;f__unidentified;g__unidentified;s__unidentified	SH010589.07FU_GU187865_reps_singleton
278	k__Fungi;p__Glomeromycota;c__Glomeromycetes;o__Glomerales;f__Glomeraceae;g__unidentified;s__unidentified	SH010590.07FU_KF849654_reps_singleton
279	k__Fungi;p__Ascomycota;c__Sordariomycetes;o__Diaporthales;f__Togniniaceae;g__Phaeoacremonium;s__Phaeoacremonium_sicilianum	SH214940.07FU_EU863523_refs
280	k__Fungi;p__unidentified;c__unidentified;o__unidentified;f__unidentified;g__unidentified;s__unidentified	SH490929.07FU_JX357030_reps_singleton
281	k__Fungi;p__Basidiomycota;c__Agaricomycetes;o__Thelephorales;f__Bankeraceae;g__Hydnellum;s__Hydnellum_concrescens	SH192053.07FU_UDB003280_refs
282	k__Fungi;p__Basidiomycota;c__Agaricomycetes;o__Agaricales;f__Entolomataceae;g__Entoloma;s__Entoloma_sericeoides	SH032813.07FU_JF908006_reps_singleton
283	k__Fungi;p__unidentified;c__unidentified;o__unidentified;f__unidentified;g__unidentified;s__unidentified	SH497230.07FU_JX384595_reps_singleton
284	k__Fungi;p__Basidiomycota;c__Agaricomycetes;o__Cantharellales;f__Ceratobasidiaceae;g__unidentified;s__unidentified	SH187914.07FU_KX786242_reps
285	k__Fungi;p__Chytridiomycota;c__Spizellomycetes;o__Spizellomycetales;f__Spizellomycetaceae;g__Spizellomyces;s__Spizellomyces_punctatus	SH202526.07FU_AY997092_refs
286	k__Fungi;p__Ascomycota;c__Dothideomycetes;o__Pleosporales;f__Pleosporales_fam_Incertae_sedis;g__Paraphoma;s__unidentified	SH208741.07FU_KY081781_reps
287	k__Fungi;p__Glomeromycota;c__Glomeromycetes;o__Archaeosporales;f__Archaeosporaceae;g__unidentified;s__unidentified	SH217163.07FU_AM420399_reps
288	k__Fungi;p__Basidiomycota;c__Ustilaginomycotina_cls_Incertae_sedis;o__Malasseziales;f__Malasseziaceae;g__Malassezia;s__Malassezia_restricta	SH176394.07FU_AY743636_refs
289	k__Fungi;p__Ascomycota;c__Dothideomycetes;o__Pleosporales;f__Phaeosphaeriaceae;g__Stagonospora;s__unidentified	SH005759.07FU_KU933733_reps_singleton
290	k__Fungi;p__Ascomycota;c__Sordariomycetes;o__Xylariales;f__Diatrypaceae;g__Libertella;s__unidentified	SH630516.07FU_KU933993_reps_singleton
291	k__Fungi;p__Basidiomycota;c__Tremellomycetes;o__Cystofilobasidiales;f__Cystofilobasidiaceae;g__Mrakia;s__Mrakia_frigida	SH202458.07FU_AF144483_refs
292	k__Fungi;p__Basidiomycota;c__Agaricomycetes;o__Agaricales;f__Niaceae;g__Flagelloscypha;s__Flagelloscypha_minutissima	SH488927.07FU_KM975436_reps_singleton
293	k__Fungi;p__Glomeromycota;c__Glomeromycetes;o__Glomerales;f__unidentified;g__unidentified;s__unidentified	SH010589.07FU_GU187865_reps_singleton
294	k__Fungi;p__Glomeromycota;c__Glomeromycetes;o__Archaeosporales;f__Archaeosporaceae;g__unidentified;s__unidentified	SH000180.07FU_AM420382_reps_singleton
295	k__Fungi;p__Mortierellomycota;c__Mortierellomycotina_cls_Incertae_sedis;o__Mortierellales;f__Mortierellaceae;g__Mortierella;s__Mortierella_alpina	SH183635.07FU_DQ420856_reps
296	k__Fungi;p__Chytridiomycota;c__unidentified;o__unidentified;f__unidentified;g__unidentified;s__unidentified	SH470923.07FU_KC966004_reps_singleton
297	k__Fungi;p__Glomeromycota;c__Glomeromycetes;o__Glomerales;f__Claroideoglomeraceae;g__unidentified;s__unidentified	SH209011.07FU_HE775372_reps
298	k__Fungi;p__Basidiomycota;c__Agaricomycetes;o__Polyporales;f__Meruliaceae;g__unidentified;s__unidentified	SH212878.07FU_UDB028198_reps
299	k__Fungi;p__Ascomycota;c__Leotiomycetes;o__Helotiales;f__Phacidiaceae;g__Phacidium;s__Phacidium_grevilleae	SH627048.07FU_KR476718_refs_singleton
300	k__Fungi;p__Basidiomycota;c__Agaricomycetes;o__Boletales;f__Suillaceae;g__Suillus;s__unidentified	SH176763.07FU_GQ397991_refs
301	k__Fungi;p__Glomeromycota;c__Paraglomeromycetes;o__Paraglomerales;f__unidentified;g__unidentified;s__unidentified	SH630664.07FU_KY934450_reps_singleton
302	k__Fungi;p__Ascomycota;c__Eurotiomycetes;o__Chaetothyriales;f__unidentified;g__unidentified;s__unidentified	SH490123.07FU_KT268417_reps_singleton
303	k__Fungi;p__Glomeromycota;c__Glomeromycetes;o__Glomerales;f__Glomeraceae;g__Glomus;s__Glomus_macrocarpum	SH017249.07FU_KX485375_reps_singleton
304	k__Fungi;p__Ascomycota;c__Sordariomycetes;o__Hypocreales;f__Nectriaceae;g__Fusarium;s__Fusarium_guttiforme	SH424875.07FU_KC464629_refs
305	k__Fungi;p__Glomeromycota;c__Glomeromycetes;o__Glomerales;f__Glomeraceae;g__unidentified;s__unidentified	SH175603.07FU_HF674811_reps
306	k__Fungi;p__Chytridiomycota;c__Rhizophlyctiomycetes;o__Rhizophlyctidales;f__Rhizophlyctidaceae;g__Rhizophlyctis;s__unidentified	SH018671.07FU_JX043205_reps_singleton
307	k__Fungi;p__Glomeromycota;c__Glomeromycetes;o__Glomerales;f__Glomeraceae;g__unidentified;s__unidentified	SH010590.07FU_KF849654_reps_singleton
308	k__Fungi;p__unidentified;c__unidentified;o__unidentified;f__unidentified;g__unidentified;s__unidentified	SH495005.07FU_KP889906_reps_singleton
309	k__Fungi;p__Basidiomycota;c__Agaricomycetes;o__Trechisporales;f__Hydnodontaceae;g__Trechispora;s__unidentified	SH488674.07FU_KF574241_reps_singleton
310	k__Fungi;p__Ascomycota;c__Sordariomycetes;o__Hypocreales;f__Nectriaceae;g__Nectria;s__unidentified	SH175289.07FU_HQ611293_reps
311	k__Fungi;p__Ascomycota;c__Dothideomycetes;o__Pleosporales;f__unidentified;g__unidentified;s__unidentified	SH213028.07FU_DQ420979_reps
312	k__Fungi;p__Ascomycota;c__Orbiliomycetes;o__Orbiliales;f__unidentified;g__unidentified;s__unidentified	SH010294.07FU_JX043195_reps_singleton
313	k__Fungi;p__Basidiomycota;c__Agaricomycetes;o__Agaricales;f__Niaceae;g__Flagelloscypha;s__Flagelloscypha_minutissima	SH488927.07FU_KM975436_reps_singleton
314	k__Fungi;p__Basidiomycota;c__Agaricomycetes;o__Agaricales;f__Entolomataceae;g__Entoloma;s__Entoloma_undatum	SH185820.07FU_JF908007_reps
315	k__Fungi;p__Mortierellomycota;c__Mortierellomycotina_cls_Incertae_sedis;o__Mortierellales;f__Mortierellaceae;g__Mortierella;s__unidentified	SH484969.07FU_KY687537_reps
316	k__Fungi;p__Ascomycota;c__Pezizomycetes;o__Pezizales;f__unidentified;g__unidentified;s__unidentified	SH213068.07FU_HG936697_reps
317	k__Fungi;p__unidentified;c__unidentified;o__unidentified;f__unidentified;g__unidentified;s__unidentified	SH494730.07FU_JX322542_reps_singleton
318	k__Fungi;p__Ascomycota;c__Sordariomycetes;o__Hypocreales;f__Hypocreaceae;g__Trichoderma;s__Trichoderma_arundinaceum	SH316833.07FU_EU330927_refs
319	k__Fungi;p__Ascomycota;c__Sordariomycetes;o__Sordariales;f__Chaetomiaceae;g__unidentified;s__unidentified	SH489651.07FU_HG937129_reps_singleton
320	k__Fungi;p__unidentified;c__unidentified;o__unidentified;f__unidentified;g__unidentified;s__unidentified	SH468151.07FU_KF800321_reps_singleton
321	k__Fungi;p__Ascomycota;c__Eurotiomycetes;o__Eurotiales;f__Trichocomaceae;g__Penicillium;s__Penicillium_digitatum	SH207152.07FU_KF367511_reps
322	k__Fungi;p__Chytridiomycota;c__unidentified;o__unidentified;f__unidentified;g__unidentified;s__unidentified	SH028576.07FU_DQ421210_reps_singleton
323	k__Fungi;p__Glomeromycota;c__Glomeromycetes;o__Glomerales;f__unidentified;g__unidentified;s__unidentified	SH010589.07FU_GU187865_reps_singleton
324	k__Fungi;p__Ascomycota;c__Orbiliomycetes;o__Orbiliales;f__Orbiliaceae;g__unidentified;s__unidentified	SH221767.07FU_HM162273_reps
325	k__Fungi;p__Basidiomycota;c__Agaricomycetes;o__Russulales;f__Russulaceae;g__Lactifluus;s__Lactifluus_bertillonii	SH190733.07FU_UDB003331_refs
326	k__Fungi;p__Glomeromycota;c__Glomeromycetes;o__Archaeosporales;f__unidentified;g__unidentified;s__Archaeosporales_sp	SH129000.07FU_JN581956_refs_singleton
327	k__Fungi;p__Basidiomycota;c__Agaricomycetes;o__Cantharellales;f__Ceratobasidiaceae;g__unidentified;s__unidentified	SH007422.07FU_HM141014_reps_singleton
328	k__Fungi;p__unidentified;c__unidentified;o__unidentified;f__unidentified;g__unidentified;s__unidentified	SH631012.07FU_JX379591_reps_singleton
329	k__Fungi;p__Basidiomycota;c__Agaricomycetes;o__Sebacinales;f__Serendipitaceae;g__unidentified;s__Serendipitaceae_sp	SH104899.07FU_AY634118_refs_singleton
330	k__Fungi;p__unidentified;c__unidentified;o__unidentified;f__unidentified;g__unidentified;s__unidentified	SH491809.07FU_JX327844_reps_singleton
331	k__Fungi;p__Kickxellomycota;c__Kickxellomycetes;o__Kickxellales;f__unidentified;g__unidentified;s__unidentified	SH184020.07FU_AB520605_reps
332	k__Fungi;p__Ascomycota;c__Sordariomycetes;o__Hypocreales;f__Nectriaceae;g__Nectria;s__unidentified	SH175289.07FU_HQ611293_reps
333	k__Fungi;p__unidentified;c__unidentified;o__unidentified;f__unidentified;g__unidentified;s__unidentified	SH640174.07FU_KX515725_reps
334	k__Fungi;p__Ascomycota;c__Sordariomycetes;o__Hypocreales;f__Nectriaceae;g__unidentified;s__unidentified	SH217585.07FU_KT269771_reps
335	k__Fungi;p__Ascomycota;c__Leotiomycetes;o__Helotiales;f__Phacidiaceae;g__Phacidium;s__Phacidium_grevilleae	SH627048.07FU_KR476718_refs_singleton
336	k__Fungi;p__unidentified;c__unidentified;o__unidentified;f__unidentified;g__unidentified;s__unidentified	SH496317.07FU_JX374656_reps_singleton
337	k__Fungi;p__Ascomycota;c__Dothideomycetes;o__Pleosporales;f__unidentified;g__unidentified;s__unidentified	SH215820.07FU_AM901802_reps
338	k__Fungi;p__Chytridiomycota;c__unidentified;o__unidentified;f__unidentified;g__unidentified;s__unidentified	SH028575.07FU_DQ421209_reps_singleton
339	k__Fungi;p__Glomeromycota;c__Glomeromycetes;o__Archaeosporales;f__unidentified;g__unidentified;s__Archaeosporales_sp	SH129000.07FU_JN581956_refs_singleton
340	k__Fungi;p__Glomeromycota;c__Glomeromycetes;o__Glomerales;f__unidentified;g__unidentified;s__unidentified	SH010589.07FU_GU187865_reps_singleton
341	k__Fungi;p__unidentified;c__unidentified;o__unidentified;f__unidentified;g__unidentified;s__unidentified	SH496317.07FU_JX374656_reps_singleton
342	k__Fungi;p__unidentified;c__unidentified;o__unidentified;f__unidentified;g__unidentified;s__unidentified	SH478686.07FU_AJ875361_reps_singleton
343	k__Fungi;p__Basidiomycota;c__Agaricomycetes;o__Trechisporales;f__unidentified;g__unidentified;s__unidentified	SH015069.07FU_GU054017_reps_singleton
344	k__Fungi;p__unidentified;c__unidentified;o__unidentified;f__unidentified;g__unidentified;s__unidentified	SH200466.07FU_KF800626_reps
345	k__Fungi;p__Glomeromycota;c__Glomeromycetes;o__Glomerales;f__unidentified;g__unidentified;s__unidentified	SH010589.07FU_GU187865_reps_singleton
346	k__Fungi;p__Ascomycota;c__Sordariomycetes;o__Sordariales;f__Lasiosphaeriaceae;g__Cladorrhinum;s__Cladorrhinum_flexuosum	SH181894.07FU_JF432992_reps
347	k__Fungi;p__Ascomycota;c__Sordariomycetes;o__unidentified;f__unidentified;g__unidentified;s__unidentified	SH212814.07FU_GU083131_reps
348	k__Fungi;p__Ascomycota;c__Eurotiomycetes;o__Eurotiales;f__Trichocomaceae;g__Penicillium;s__Penicillium_ornatum	SH182592.07FU_JX841244_refs
349	k__Fungi;p__Basidiomycota;c__Tremellomycetes;o__Tremellales;f__Tremellales_fam_Incertae_sedis;g__Hannaella;s__Hannaella_oryzae	SH219461.07FU_JQ754042_reps
350	k__Fungi;p__Ascomycota;c__Sordariomycetes;o__Hypocreales;f__unidentified;g__unidentified;s__unidentified	SH176583.07FU_FN397265_reps
351	k__Fungi;p__Ascomycota;c__unidentified;o__unidentified;f__unidentified;g__unidentified;s__unidentified	SH480478.07FU_KJ734961_reps_singleton
352	k__Fungi;p__unidentified;c__unidentified;o__unidentified;f__unidentified;g__unidentified;s__unidentified	SH631012.07FU_JX379591_reps_singleton
353	k__Fungi;p__Basidiomycota;c__Agaricomycetes;o__unidentified;f__unidentified;g__unidentified;s__unidentified	SH021024.07FU_DQ421246_reps_singleton
354	k__Fungi;p__Ascomycota;c__Sordariomycetes;o__Hypocreales;f__Nectriaceae;g__unidentified;s__unidentified	SH521395.07FU_HG936111_reps
355	k__Fungi;p__Ascomycota;c__Sordariomycetes;o__Branch06;f__unidentified;g__unidentified;s__unidentified	SH197016.07FU_HG936966_reps
356	k__Fungi;p__unidentified;c__unidentified;o__unidentified;f__unidentified;g__unidentified;s__unidentified	SH628958.07FU_KX516062_reps_singleton
357	k__Fungi;p__Mortierellomycota;c__Mortierellomycotina_cls_Incertae_sedis;o__Mortierellales;f__unidentified;g__unidentified;s__unidentified	SH007215.07FU_GQ219900_reps_singleton
358	k__Fungi;p__Ascomycota;c__Eurotiomycetes;o__Eurotiales;f__Trichocomaceae;g__Penicillium;s__Penicillium_oxalicum	SH182482.07FU_AF033438_refs
359	k__Fungi;p__unidentified;c__unidentified;o__unidentified;f__unidentified;g__unidentified;s__unidentified	SH496317.07FU_JX374656_reps_singleton
360	k__Fungi;p__Glomeromycota;c__Glomeromycetes;o__Glomerales;f__Glomeraceae;g__unidentified;s__unidentified	SH010590.07FU_KF849654_reps_singleton
361	k__Fungi;p__Glomeromycota;c__Paraglomeromycetes;o__Paraglomerales;f__Paraglomeraceae;g__Paraglomus;s__Paraglomus_brasilianum	SH215636.07FU_FR750047_reps
362	k__Fungi;p__unidentified;c__unidentified;o__unidentified;f__unidentified;g__unidentified;s__unidentified	SH493235.07FU_JX325680_reps_singleton
363	k__Fungi;p__unidentified;c__unidentified;o__unidentified;f__unidentified;g__unidentified;s__unidentified	SH531685.07FU_JX371938_reps
364	k__Fungi;p__Chytridiomycota;c__Spizellomycetes;o__Spizellomycetales;f__unidentified;g__unidentified;s__unidentified	SH463461.07FU_FJ552922_reps_singleton
365	k__Fungi;p__Basidiomycota;c__Tremellomycetes;o__Tremellales;f__Tremellales_fam_Incertae_sedis;g__Hannaella;s__Hannaella_luteola	SH180500.07FU_AF444323_refs
366	k__Fungi;p__Glomeromycota;c__Paraglomeromycetes;o__Paraglomerales;f__Paraglomeraceae;g__Paraglomus;s__Paraglomus_brasilianum	SH215636.07FU_FR750047_reps
367	k__Fungi;p__Mortierellomycota;c__Mortierellomycotina_cls_Incertae_sedis;o__Mortierellales;f__unidentified;g__unidentified;s__unidentified	SH465267.07FU_EU490044_reps_singleton
368	k__Fungi;p__unidentified;c__unidentified;o__unidentified;f__unidentified;g__unidentified;s__unidentified	SH493235.07FU_JX325680_reps_singleton
369	k__Fungi;p__Chytridiomycota;c__unidentified;o__unidentified;f__unidentified;g__unidentified;s__unidentified	SH028575.07FU_DQ421209_reps_singleton
370	k__Fungi;p__Mucoromycota;c__Mucoromycetes;o__Mucorales;f__Phycomycetaceae;g__Phycomyces;s__Phycomyces_blakesleeanus	SH217578.07FU_JN206303_refs
371	k__Fungi;p__Ascomycota;c__Sordariomycetes;o__Hypocreales;f__Hypocreales_fam_Incertae_sedis;g__Acremonium;s__unidentified	SH207986.07FU_KM816680_reps
372	k__Fungi;p__unidentified;c__unidentified;o__unidentified;f__unidentified;g__unidentified;s__unidentified	SH631012.07FU_JX379591_reps_singleton
373	k__Fungi;p__Basidiomycota;c__Agaricomycetes;o__Sebacinales;f__unidentified;g__unidentified;s__unidentified	SH197530.07FU_HQ154358_refs
374	k__Fungi;p__Glomeromycota;c__Glomeromycetes;o__Glomerales;f__Glomeraceae;g__unidentified;s__unidentified	SH015570.07FU_AM942469_reps_singleton
375	k__Fungi;p__Ascomycota;c__Sordariomycetes;o__Sordariales;f__Chaetomiaceae;g__Chaetomium;s__unidentified	SH490994.07FU_KM520349_reps_singleton
376	k__Fungi;p__Mortierellomycota;c__Mortierellomycotina_cls_Incertae_sedis;o__Mortierellales;f__Mortierellaceae;g__Mortierella;s__unidentified	SH484969.07FU_KY687537_reps
377	k__Fungi;p__Glomeromycota;c__Glomeromycetes;o__Glomerales;f__unidentified;g__unidentified;s__unidentified	SH010589.07FU_GU187865_reps_singleton
378	k__Fungi;p__Ascomycota;c__Leotiomycetes;o__Leotiales;f__Leotiaceae;g__Leotia;s__Leotia_lubrica	SH196165.07FU_AY144551_reps
379	k__Fungi;p__Glomeromycota;c__Glomeromycetes;o__Diversisporales;f__Acaulosporaceae;g__Acaulospora;s__Acaulospora_spinosa	SH199919.07FU_FR750151_refs
380	k__Fungi;p__Ascomycota;c__Sordariomycetes;o__Hypocreomycetidae_ord_Incertae_sedis;f__Glomerellaceae;g__Colletotrichum;s__Colletotrichum_brevisporum	SH258072.07FU_JN050238_refs
381	k__Fungi;p__Ascomycota;c__Pezizomycotina_cls_Incertae_sedis;o__Pezizomycotina_ord_Incertae_sedis;f__Pezizomycotina_fam_Incertae_sedis;g__Chalara;s__unidentified	SH218639.07FU_HQ630988_reps
382	k__Fungi;p__Ascomycota;c__Sordariomycetes;o__Hypocreales;f__Cordycipitaceae;g__Beauveria;s__Beauveria_pseudobassiana	SH287579.07FU_HQ880792_refs
383	k__Fungi;p__Ascomycota;c__Dothideomycetes;o__Pleosporales;f__unidentified;g__unidentified;s__unidentified	SH523610.07FU_KT269686_reps
384	k__Fungi;p__Ascomycota;c__Sordariomycetes;o__Chaetosphaeriales;f__Chaetosphaeriaceae;g__Chaetosphaeria;s__Chaetosphaeria_vermicularioides	SH181577.07FU_FJ612880_reps
385	k__Fungi;p__Basidiomycota;c__Agaricomycetes;o__Russulales;f__Russulaceae;g__Lactifluus;s__Lactifluus_bertillonii	SH190733.07FU_UDB003331_refs
386	k__Fungi;p__Ascomycota;c__Sordariomycetes;o__Hypocreales;f__Nectriaceae;g__Nectria;s__unidentified	SH022308.07FU_AJ269851_reps_singleton
387	k__Fungi;p__Ascomycota;c__Dothideomycetes;o__Capnodiales;f__Mycosphaerellaceae;g__Septoria;s__Septoria_malagutii	SH406338.07FU_DQ841154_refs
388	k__Fungi;p__Glomeromycota;c__Glomeromycetes;o__Glomerales;f__Glomeraceae;g__Rhizophagus;s__unidentified	SH197771.07FU_FR750095_reps
389	k__Fungi;p__Basidiomycota;c__Wallemiomycetes;o__Wallemiales;f__Wallemiaceae;g__Wallemia;s__Wallemia_muriae	SH216459.07FU_KU582330_reps
390	k__Fungi;p__Ascomycota;c__Leotiomycetes;o__Helotiales;f__unidentified;g__unidentified;s__unidentified	SH018507.07FU_JQ666740_reps_singleton
391	k__Fungi;p__unidentified;c__unidentified;o__unidentified;f__unidentified;g__unidentified;s__unidentified	SH195344.07FU_HG328082_reps
392	k__Fungi;p__Glomeromycota;c__Glomeromycetes;o__Glomerales;f__unidentified;g__unidentified;s__unidentified	SH010589.07FU_GU187865_reps_singleton
393	k__Fungi;p__Mortierellomycota;c__Mortierellomycotina_cls_Incertae_sedis;o__Mortierellales;f__Mortierellaceae;g__Mortierella;s__unidentified	SH484969.07FU_KY687537_reps
394	k__Fungi;p__Chytridiomycota;c__unidentified;o__unidentified;f__unidentified;g__unidentified;s__unidentified	SH026486.07FU_EU516773_reps_singleton
395	k__Fungi;p__Ascomycota;c__Sordariomycetes;o__Sordariales;f__Chaetomiaceae;g__unidentified;s__unidentified	SH490659.07FU_HG937131_reps_singleton
396	k__Fungi;p__Chytridiomycota;c__Chytridiomycetes;o__unidentified;f__unidentified;g__unidentified;s__unidentified	SH190558.07FU_EU826882_reps
397	k__Fungi;p__Glomeromycota;c__Glomeromycetes;o__Diversisporales;f__Acaulosporaceae;g__Acaulospora;s__Acaulospora_spinosa	SH388087.07FU_FR750156_refs_singleton
398	k__Fungi;p__Ascomycota;c__Leotiomycetes;o__Helotiales;f__unidentified;g__unidentified;s__unidentified	SH018507.07FU_JQ666740_reps_singleton
399	k__Fungi;p__unidentified;c__unidentified;o__unidentified;f__unidentified;g__unidentified;s__unidentified	SH493301.07FU_JX385247_reps_singleton
400	k__Fungi;p__unidentified;c__unidentified;o__unidentified;f__unidentified;g__unidentified;s__unidentified	SH493235.07FU_JX325680_reps_singleton
401	k__Fungi;p__Ascomycota;c__Dothideomycetes;o__Pleosporales;f__Pleosporales_fam_Incertae_sedis;g__Periconia;s__Periconia_macrospinosa	SH496652.07FU_LN808857_reps_singleton
402	k__Fungi;p__Ascomycota;c__Sordariomycetes;o__Hypocreales;f__unidentified;g__unidentified;s__unidentified	SH217095.07FU_KF800118_reps
403	k__Fungi;p__Ascomycota;c__Orbiliomycetes;o__Orbiliales;f__Orbiliaceae;g__unidentified;s__unidentified	SH009226.07FU_KC965789_reps_singleton
404	k__Fungi;p__Ascomycota;c__unidentified;o__unidentified;f__unidentified;g__unidentified;s__unidentified	SH025008.07FU_AF502855_reps_singleton
405	k__Fungi;p__Ascomycota;c__Sordariomycetes;o__Hypocreales;f__unidentified;g__unidentified;s__unidentified	SH213541.07FU_HG008752_reps
406	k__Fungi;p__unidentified;c__unidentified;o__unidentified;f__unidentified;g__unidentified;s__unidentified	SH491806.07FU_JX326786_reps_singleton
407	k__Fungi;p__Basidiomycota;c__Agaricomycetes;o__Cantharellales;f__Cantharellales_fam_Incertae_sedis;g__Minimedusa;s__Minimedusa_polyspora	SH201127.07FU_HG936618_reps
408	k__Fungi;p__Glomeromycota;c__Glomeromycetes;o__Diversisporales;f__Acaulosporaceae;g__Acaulospora;s__Acaulospora_spinosa	SH388087.07FU_FR750156_refs_singleton
409	k__Fungi;p__unidentified;c__unidentified;o__unidentified;f__unidentified;g__unidentified;s__unidentified	SH460297.07FU_KC966081_reps_singleton
410	k__Fungi;p__Ascomycota;c__Sordariomycetes;o__Hypocreales;f__unidentified;g__unidentified;s__unidentified	SH026848.07FU_KF800481_reps_singleton
411	k__Fungi;p__Chytridiomycota;c__unidentified;o__unidentified;f__unidentified;g__unidentified;s__unidentified	SH217874.07FU_HQ191401_reps
412	k__Fungi;p__unidentified;c__unidentified;o__unidentified;f__unidentified;g__unidentified;s__unidentified	SH493235.07FU_JX325680_reps_singleton
413	k__Fungi;p__Ascomycota;c__Sordariomycetes;o__Sordariales;f__Lasiosphaeriaceae;g__Cladorrhinum;s__Cladorrhinum_flexuosum	SH181894.07FU_JF432992_reps
414	k__Fungi;p__unidentified;c__unidentified;o__unidentified;f__unidentified;g__unidentified;s__unidentified	SH496257.07FU_JX327513_reps_singleton
415	k__Fungi;p__Ascomycota;c__Sordariomycetes;o__Sordariales;f__unidentified;g__unidentified;s__unidentified	SH177546.07FU_EU826909_reps
416	k__Fungi;p__Glomeromycota;c__Glomeromycetes;o__Diversisporales;f__Gigasporaceae;g__unidentified;s__unidentified	SH019946.07FU_HF970296_reps_singleton
417	k__Fungi;p__Chytridiomycota;c__Rhizophlyctiomycetes;o__Rhizophlyctidales;f__Rhizophlyctidaceae;g__Rhizophlyctis;s__Rhizophlyctis_rosea	SH192223.07FU_EU379205_reps
418	k__Fungi;p__Chytridiomycota;c__Spizellomycetes;o__Spizellomycetales;f__Spizellomycetaceae;g__Spizellomyces;s__unidentified	SH462460.07FU_JX043199_reps_singleton
419	k__Fungi;p__unidentified;c__unidentified;o__unidentified;f__unidentified;g__unidentified;s__unidentified	SH493235.07FU_JX325680_reps_singleton
420	k__Fungi;p__Basidiomycota;c__Tremellomycetes;o__Tremellales;f__Bulleraceae;g__Bullera;s__Bullera_alba	SH215453.07FU_AF444662_refs
421	k__Fungi;p__Mortierellomycota;c__Mortierellomycotina_cls_Incertae_sedis;o__Mortierellales;f__unidentified;g__unidentified;s__unidentified	SH465267.07FU_EU490044_reps_singleton
422	k__Fungi;p__unidentified;c__unidentified;o__unidentified;f__unidentified;g__unidentified;s__unidentified	SH493235.07FU_JX325680_reps_singleton
423	k__Fungi;p__Mortierellomycota;c__Mortierellomycotina_cls_Incertae_sedis;o__Mortierellales;f__Mortierellaceae;g__Mortierella;s__Mortierella_hyalina	SH180123.07FU_KC922119_reps
424	k__Fungi;p__Chytridiomycota;c__unidentified;o__unidentified;f__unidentified;g__unidentified;s__unidentified	SH466107.07FU_KF297043_reps_singleton
425	k__Fungi;p__unidentified;c__unidentified;o__unidentified;f__unidentified;g__unidentified;s__unidentified	SH493235.07FU_JX325680_reps_singleton
426	k__Fungi;p__Ascomycota;c__Dothideomycetes;o__Pleosporales;f__unidentified;g__unidentified;s__unidentified	SH182979.07FU_AJ608969_reps
427	k__Fungi;p__Ascomycota;c__unidentified;o__unidentified;f__unidentified;g__unidentified;s__unidentified	SH532182.07FU_HG936994_reps
428	k__Fungi;p__Ascomycota;c__Dothideomycetes;o__Pleosporales;f__Phaeosphaeriaceae;g__Ophiosphaerella;s__unidentified	SH183008.07FU_HG936712_reps
429	k__Fungi;p__Basidiomycota;c__Pucciniomycetes;o__unidentified;f__unidentified;g__unidentified;s__unidentified	SH528414.07FU_KU582135_reps
430	k__Fungi;p__unidentified;c__unidentified;o__unidentified;f__unidentified;g__unidentified;s__unidentified	SH016218.07FU_KF646107_reps_singleton
431	k__Fungi;p__Glomeromycota;c__Glomeromycetes;o__Glomerales;f__unidentified;g__unidentified;s__unidentified	SH010589.07FU_GU187865_reps_singleton
432	k__Fungi;p__Mortierellomycota;c__Mortierellomycotina_cls_Incertae_sedis;o__Mortierellales;f__Mortierellaceae;g__Mortierella;s__Mortierella_hyalina	SH180123.07FU_KC922119_reps
433	k__Fungi;p__Mortierellomycota;c__Mortierellomycotina_cls_Incertae_sedis;o__Mortierellales;f__Mortierellaceae;g__Mortierella;s__unidentified	SH180125.07FU_DQ309131_reps
434	k__Fungi;p__Ascomycota;c__Sordariomycetes;o__Hypocreales;f__Hypocreales_fam_Incertae_sedis;g__Sarocladium;s__Sarocladium_strictum	SH210203.07FU_AY214439_refs
435	k__Fungi;p__Ascomycota;c__Sordariomycetes;o__Sordariales;f__Lasiosphaeriaceae;g__unidentified;s__unidentified	SH521454.07FU_HG935966_reps
436	k__Fungi;p__Glomeromycota;c__Glomeromycetes;o__Glomerales;f__unidentified;g__unidentified;s__unidentified	SH010589.07FU_GU187865_reps_singleton
437	k__Fungi;p__unidentified;c__unidentified;o__unidentified;f__unidentified;g__unidentified;s__unidentified	SH493340.07FU_JX352204_reps_singleton
438	k__Fungi;p__Basidiomycota;c__Agaricomycetes;o__Sebacinales;f__Serendipitaceae;g__unidentified;s__unidentified	SH015113.07FU_JX138548_reps_singleton
439	k__Fungi;p__unidentified;c__unidentified;o__unidentified;f__unidentified;g__unidentified;s__unidentified	SH211110.07FU_DQ421255_reps
440	k__Fungi;p__Ascomycota;c__Leotiomycetes;o__Helotiales;f__Phacidiaceae;g__Phacidium;s__Phacidium_grevilleae	SH627048.07FU_KR476718_refs_singleton
441	k__Fungi;p__Ascomycota;c__Leotiomycetes;o__Helotiales;f__unidentified;g__unidentified;s__unidentified	SH015837.07FU_KC965998_reps_singleton
442	k__Fungi;p__Ascomycota;c__Leotiomycetes;o__Helotiales;f__Helotiaceae;g__Hymenoscyphus;s__unidentified	SH630332.07FU_AB926067_reps_singleton
443	k__Fungi;p__Ascomycota;c__Sordariomycetes;o__Hypocreales;f__unidentified;g__unidentified;s__unidentified	SH497375.07FU_HG937147_reps_singleton
444	k__Fungi;p__Glomeromycota;c__Glomeromycetes;o__Glomerales;f__Glomeraceae;g__Glomus;s__Glomus_macrocarpum	SH017249.07FU_KX485375_reps_singleton
445	k__Fungi;p__unidentified;c__unidentified;o__unidentified;f__unidentified;g__unidentified;s__unidentified	SH493340.07FU_JX352204_reps_singleton
446	k__Fungi;p__unidentified;c__unidentified;o__unidentified;f__unidentified;g__unidentified;s__unidentified	SH497358.07FU_JX389602_reps_singleton
447	k__Fungi;p__Ascomycota;c__Pezizomycetes;o__Pezizales;f__unidentified;g__unidentified;s__unidentified	SH220513.07FU_UDB014899_reps
448	k__Fungi;p__Glomeromycota;c__Glomeromycetes;o__Glomerales;f__Glomeraceae;g__unidentified;s__unidentified	SH531259.07FU_HG425980_reps
449	k__Fungi;p__Ascomycota;c__unidentified;o__unidentified;f__unidentified;g__unidentified;s__unidentified	SH198695.07FU_KF646104_reps
450	k__Fungi;p__unidentified;c__unidentified;o__unidentified;f__unidentified;g__unidentified;s__unidentified	SH497385.07FU_KU515980_reps_singleton
451	k__Fungi;p__Ascomycota;c__Sordariomycetes;o__Hypocreales;f__Hypocreales_fam_Incertae_sedis;g__Acremonium;s__Acremonium_alternatum	SH195611.07FU_LC015668_reps
452	k__Fungi;p__Chytridiomycota;c__Spizellomycetes;o__Spizellomycetales;f__Spizellomycetaceae;g__Powellomyces;s__unidentified	SH183962.07FU_AB520464_reps
453	k__Fungi;p__Ascomycota;c__Sordariomycetes;o__Chaetosphaeriales;f__unidentified;g__unidentified;s__unidentified	SH004887.07FU_HQ611304_reps_singleton
454	k__Fungi;p__Ascomycota;c__Sordariomycetes;o__Hypocreales;f__Nectriaceae;g__Microcera;s__Microcera_larvarum	SH128133.07FU_KM231825_refs
455	k__Fungi;p__Ascomycota;c__Sordariomycetes;o__Sordariales;f__Sordariales_fam_Incertae_sedis;g__Conioscypha;s__unidentified	SH631430.07FU_LC228645_reps_singleton
456	k__Fungi;p__Basidiomycota;c__Exobasidiomycetes;o__Microstromatales;f__unidentified;g__unidentified;s__unidentified	SH497510.07FU_KP413077_reps_singleton
457	k__Fungi;p__unidentified;c__unidentified;o__unidentified;f__unidentified;g__unidentified;s__unidentified	SH526421.07FU_JX352087_reps
458	k__Fungi;p__Basidiomycota;c__Agaricomycetes;o__Auriculariales;f__unidentified;g__unidentified;s__unidentified	SH209795.07FU_HG936633_reps
459	k__Fungi;p__unidentified;c__unidentified;o__unidentified;f__unidentified;g__unidentified;s__unidentified	SH491781.07FU_JX325589_reps_singleton
460	k__Fungi;p__Ascomycota;c__Leotiomycetes;o__Helotiales;f__unidentified;g__unidentified;s__unidentified	SH018507.07FU_JQ666740_reps_singleton
461	k__Fungi;p__Mortierellomycota;c__Mortierellomycotina_cls_Incertae_sedis;o__Mortierellales;f__Mortierellaceae;g__Mortierella;s__Mortierella_amoeboidea	SH198290.07FU_KP889624_reps
462	k__Fungi;p__unidentified;c__unidentified;o__unidentified;f__unidentified;g__unidentified;s__unidentified	SH019519.07FU_KF274211_reps_singleton
463	k__Fungi;p__Ascomycota;c__Sordariomycetes;o__Hypocreales;f__Cordycipitaceae;g__Beauveria;s__Beauveria_bassiana	SH421220.07FU_HQ880761_refs
464	k__Fungi;p__unidentified;c__unidentified;o__unidentified;f__unidentified;g__unidentified;s__unidentified	SH493235.07FU_JX325680_reps_singleton
465	k__Fungi;p__Basidiomycota;c__Agaricomycetes;o__Agaricales;f__Psathyrellaceae;g__Coprinopsis;s__Coprinopsis_pachyderma	SH218995.07FU_JX118731_refs
466	k__Fungi;p__unidentified;c__unidentified;o__unidentified;f__unidentified;g__unidentified;s__unidentified	SH524806.07FU_JX363497_reps
467	k__Fungi;p__Ascomycota;c__Sordariomycetes;o__Ophiostomatales;f__Ophiostomatales_fam_Incertae_sedis;g__Hawksworthiomyces;s__Hawksworthiomyces_taylorii	SH630410.07FU_KX396549_reps_singleton
468	k__Fungi;p__Chytridiomycota;c__Spizellomycetes;o__Spizellomycetales;f__Spizellomycetaceae;g__unidentified;s__unidentified	SH023933.07FU_KF225818_reps_singleton
469	k__Fungi;p__Ascomycota;c__Pezizomycotina_cls_Incertae_sedis;o__Pezizomycotina_ord_Incertae_sedis;f__Pezizomycotina_fam_Incertae_sedis;g__Minimelanolocus;s__Minimelanolocus_obscurus	SH490988.07FU_KR215606_reps_singleton
470	k__Fungi;p__Basidiomycota;c__Microbotryomycetes;o__Sporidiobolales;f__Sporidiobolales_fam_Incertae_sedis;g__Rhodotorula;s__Rhodotorula_ferulica	SH208038.07FU_AF444632_refs
471	k__Fungi;p__Ascomycota;c__Sordariomycetes;o__Coniochaetales;f__Coniochaetaceae;g__unidentified;s__unidentified	SH191395.07FU_KJ735003_reps
472	k__Fungi;p__Glomeromycota;c__Paraglomeromycetes;o__Paraglomerales;f__Paraglomeraceae;g__Paraglomus;s__unidentified	SH194689.07FU_AJ504645_reps
473	k__Fungi;p__Ascomycota;c__Leotiomycetes;o__Helotiales;f__unidentified;g__unidentified;s__unidentified	SH521408.07FU_HG936478_reps
474	k__Fungi;p__Glomeromycota;c__Glomeromycetes;o__Glomerales;f__unidentified;g__unidentified;s__unidentified	SH010589.07FU_GU187865_reps_singleton
475	k__Fungi;p__Ascomycota;c__Leotiomycetes;o__Erysiphales;f__Erysiphaceae;g__Erysiphe;s__Erysiphe_alphitoides	SH630351.07FU_KX579509_reps_singleton
476	k__Fungi;p__Ascomycota;c__Leotiomycetes;o__Helotiales;f__Phacidiaceae;g__Phacidium;s__Phacidium_grevilleae	SH627048.07FU_KR476718_refs_singleton
477	k__Fungi;p__unidentified;c__unidentified;o__unidentified;f__unidentified;g__unidentified;s__unidentified	SH491806.07FU_JX326786_reps_singleton
478	k__Fungi;p__unidentified;c__unidentified;o__unidentified;f__unidentified;g__unidentified;s__unidentified	SH494740.07FU_JX326737_reps_singleton
479	k__Fungi;p__Glomeromycota;c__Glomeromycetes;o__Archaeosporales;f__unidentified;g__unidentified;s__Archaeosporales_sp	SH129000.07FU_JN581956_refs_singleton
480	k__Fungi;p__Ascomycota;c__unidentified;o__unidentified;f__unidentified;g__unidentified;s__unidentified	SH628751.07FU_KX499284_reps_singleton
481	k__Fungi;p__Glomeromycota;c__Glomeromycetes;o__Glomerales;f__Glomeraceae;g__unidentified;s__unidentified	SH175581.07FU_JN194247_reps
482	k__Fungi;p__unidentified;c__unidentified;o__unidentified;f__unidentified;g__unidentified;s__unidentified	SH491057.07FU_KP889724_reps_singleton
483	k__Fungi;p__unidentified;c__unidentified;o__unidentified;f__unidentified;g__unidentified;s__unidentified	SH489811.07FU_JX372342_reps_singleton
484	k__Fungi;p__Ascomycota;c__Leotiomycetes;o__Helotiales;f__Helotiales_fam_Incertae_sedis;g__Cadophora;s__Cadophora_melinii	SH196793.07FU_AY249072_refs
485	k__Fungi;p__Ascomycota;c__Sordariomycetes;o__Branch06;f__unidentified;g__unidentified;s__unidentified	SH197016.07FU_HG936966_reps
486	k__Fungi;p__Chytridiomycota;c__Chytridiomycetes;o__unidentified;f__unidentified;g__unidentified;s__unidentified	SH190558.07FU_EU826882_reps
487	k__Fungi;p__Ascomycota;c__Leotiomycetes;o__Helotiales;f__unidentified;g__unidentified;s__unidentified	SH018507.07FU_JQ666740_reps_singleton
488	k__Fungi;p__Ascomycota;c__Sordariomycetes;o__Hypocreales;f__unidentified;g__unidentified;s__unidentified	SH497375.07FU_HG937147_reps_singleton
489	k__Fungi;p__Ascomycota;c__Leotiomycetes;o__Helotiales;f__Helotiaceae;g__Articulospora;s__unidentified	SH003731.07FU_GQ996168_reps_singleton
490	k__Fungi;p__Basidiomycota;c__Ustilaginomycotina_cls_Incertae_sedis;o__Malasseziales;f__Malasseziaceae;g__Malassezia;s__Malassezia_globosa	SH184032.07FU_AY387134_reps
491	k__Fungi;p__Basidiomycota;c__Agaricomycetes;o__Agaricales;f__Niaceae;g__Flagelloscypha;s__Flagelloscypha_minutissima	SH182705.07FU_HM036645_reps
492	k__Fungi;p__unidentified;c__unidentified;o__unidentified;f__unidentified;g__unidentified;s__unidentified	SH493235.07FU_JX325680_reps_singleton
493	k__Fungi;p__Ascomycota;c__Sordariomycetes;o__Hypocreales;f__Hypocreaceae;g__Trichoderma;s__Trichoderma_parapiluliferum	SH229383.07FU_AY241587_refs
494	k__Fungi;p__Glomeromycota;c__Glomeromycetes;o__Glomerales;f__Glomeraceae;g__unidentified;s__unidentified	SH010590.07FU_KF849654_reps_singleton
495	k__Fungi;p__unidentified;c__unidentified;o__unidentified;f__unidentified;g__unidentified;s__unidentified	SH496228.07FU_JX339801_reps_singleton
496	k__Fungi;p__Basidiomycota;c__Tremellomycetes;o__Filobasidiales;f__Piskurozymaceae;g__Solicoccozyma;s__Solicoccozyma_terrea	SH190018.07FU_AF444319_refs
497	k__Fungi;p__Chytridiomycota;c__unidentified;o__unidentified;f__unidentified;g__unidentified;s__unidentified	SH028575.07FU_DQ421209_reps_singleton
498	k__Fungi;p__Ascomycota;c__Sordariomycetes;o__Microascales;f__Halosphaeriaceae;g__unidentified;s__unidentified	SH495094.07FU_HG937144_reps_singleton
499	k__Fungi;p__Chytridiomycota;c__unidentified;o__unidentified;f__unidentified;g__unidentified;s__unidentified	SH175963.07FU_DQ421130_reps
500	k__Fungi;p__Glomeromycota;c__Glomeromycetes;o__Glomerales;f__Glomeraceae;g__Rhizophagus;s__unidentified	SH175593.07FU_FR693710_reps
501	k__Fungi;p__Mortierellomycota;c__Mortierellomycotina_cls_Incertae_sedis;o__Mortierellales;f__Mortierellaceae;g__unidentified;s__unidentified	SH495981.07FU_HG935714_reps_singleton
502	k__Fungi;p__unidentified;c__unidentified;o__unidentified;f__unidentified;g__unidentified;s__unidentified	SH491873.07FU_JX136088_reps_singleton
503	k__Fungi;p__unidentified;c__unidentified;o__unidentified;f__unidentified;g__unidentified;s__unidentified	SH493235.07FU_JX325680_reps_singleton
504	k__Fungi;p__Basidiomycota;c__Tremellomycetes;o__Filobasidiales;f__Filobasidiaceae;g__unidentified;s__unidentified	SH630217.07FU_KY430486_reps_singleton
505	k__Fungi;p__Mortierellomycota;c__Mortierellomycotina_cls_Incertae_sedis;o__Mortierellales;f__Mortierellaceae;g__Mortierella;s__unidentified	SH187874.07FU_EF152531_reps
506	k__Fungi;p__Basidiomycota;c__Agaricomycetes;o__Agaricales;f__Marasmiaceae;g__Marasmius;s__Marasmius_rotalis	SH218021.07FU_JN003838_reps
507	k__Fungi;p__Glomeromycota;c__Glomeromycetes;o__Glomerales;f__Glomeraceae;g__unidentified;s__unidentified	SH174651.07FU_HF970316_reps
508	k__Fungi;p__unidentified;c__unidentified;o__unidentified;f__unidentified;g__unidentified;s__unidentified	SH524782.07FU_JX371818_reps
509	k__Fungi;p__Ascomycota;c__Leotiomycetes;o__Helotiales;f__Phacidiaceae;g__Phacidium;s__Phacidium_grevilleae	SH627048.07FU_KR476718_refs_singleton
510	k__Fungi;p__unidentified;c__unidentified;o__unidentified;f__unidentified;g__unidentified;s__unidentified	SH487997.07FU_KT328680_reps_singleton
511	k__Fungi;p__Ascomycota;c__Sordariomycetes;o__Hypocreales;f__Nectriaceae;g__unidentified;s__unidentified	SH020036.07FU_KF060213_reps_singleton
512	k__Fungi;p__Ascomycota;c__Leotiomycetes;o__Helotiales;f__Phacidiaceae;g__Phacidium;s__Phacidium_grevilleae	SH627048.07FU_KR476718_refs_singleton
513	k__Fungi;p__unidentified;c__unidentified;o__unidentified;f__unidentified;g__unidentified;s__unidentified	SH487719.07FU_KU580864_reps_singleton
514	k__Fungi;p__Ascomycota;c__Leotiomycetes;o__Helotiales;f__unidentified;g__unidentified;s__unidentified	SH018507.07FU_JQ666740_reps_singleton
515	k__Fungi;p__Ascomycota;c__Leotiomycetes;o__Helotiales;f__unidentified;g__unidentified;s__unidentified	SH203040.07FU_GU055724_refs
516	k__Fungi;p__Ascomycota;c__Sordariomycetes;o__Lulworthiales;f__Lulworthiales_fam_Incertae_sedis;g__Haloguignardia;s__Haloguignardia_irritans	SH203634.07FU_AY581942_reps
517	k__Fungi;p__unidentified;c__unidentified;o__unidentified;f__unidentified;g__unidentified;s__unidentified	SH186409.07FU_JX042732_reps
518	k__Fungi;p__Chytridiomycota;c__Spizellomycetes;o__Spizellomycetales;f__Spizellomycetaceae;g__Spizellomyces;s__unidentified	SH461046.07FU_EU480331_reps_singleton
519	k__Fungi;p__Basidiomycota;c__Agaricomycetes;o__Agaricales;f__Pleurotaceae;g__unidentified;s__unidentified	SH180085.07FU_KU355332_reps
520	k__Fungi;p__Ascomycota;c__Leotiomycetes;o__Helotiales;f__unidentified;g__unidentified;s__unidentified	SH018507.07FU_JQ666740_reps_singleton
521	k__Fungi;p__Ascomycota;c__Dothideomycetes;o__Tubeufiales;f__Tubeufiaceae;g__Helicosporium;s__unidentified	SH205609.07FU_DQ420927_reps
522	k__Fungi;p__Ascomycota;c__Leotiomycetes;o__Helotiales;f__Phacidiaceae;g__Phacidium;s__Phacidium_grevilleae	SH627048.07FU_KR476718_refs_singleton
523	k__Fungi;p__Ascomycota;c__Sordariomycetes;o__Hypocreales;f__Hypocreales_fam_Incertae_sedis;g__unidentified;s__unidentified	SH210218.07FU_GQ305307_reps
524	k__Fungi;p__Ascomycota;c__Leotiomycetes;o__Helotiales;f__unidentified;g__unidentified;s__unidentified	SH018507.07FU_JQ666740_reps_singleton
525	k__Fungi;p__Mortierellomycota;c__Mortierellomycotina_cls_Incertae_sedis;o__Mortierellales;f__Mortierellaceae;g__unidentified;s__unidentified	SH495981.07FU_HG935714_reps_singleton
526	k__Fungi;p__Glomeromycota;c__Paraglomeromycetes;o__Paraglomerales;f__Paraglomeraceae;g__Paraglomus;s__unidentified	SH194689.07FU_AJ504645_reps
527	k__Fungi;p__unidentified;c__unidentified;o__unidentified;f__unidentified;g__unidentified;s__unidentified	SH491033.07FU_KP889328_reps_singleton
528	k__Fungi;p__Ascomycota;c__Dothideomycetes;o__Capnodiales;f__Cladosporiaceae;g__Cladosporium;s__Cladosporium_sphaerospermum	SH127903.07FU_DQ780343_refs
529	k__Fungi;p__Basidiomycota;c__Agaricomycetes;o__Agaricales;f__Entolomataceae;g__Entoloma;s__unidentified	SH642237.07FU_KY744179_reps
530	k__Fungi;p__Glomeromycota;c__Glomeromycetes;o__Glomerales;f__Glomeraceae;g__unidentified;s__unidentified	SH493995.07FU_KJ701452_reps_singleton
531	k__Fungi;p__Ascomycota;c__Dothideomycetes;o__Valsariales;f__Valsariaceae;g__Valsaria;s__Valsaria_insitiva	SH211362.07FU_KP687843_refs
532	k__Fungi;p__Ascomycota;c__Dothideomycetes;o__Pleosporales;f__Leptosphaeriaceae;g__Leptosphaeria;s__unidentified	SH495281.07FU_KT268775_reps_singleton
533	k__Fungi;p__unidentified;c__unidentified;o__unidentified;f__unidentified;g__unidentified;s__unidentified	SH493235.07FU_JX325680_reps_singleton
534	k__Fungi;p__Ascomycota;c__Dothideomycetes;o__Pleosporales;f__unidentified;g__unidentified;s__unidentified	SH008129.07FU_EU754960_reps_singleton
535	k__Fungi;p__unidentified;c__unidentified;o__unidentified;f__unidentified;g__unidentified;s__unidentified	SH496806.07FU_LC025970_reps_singleton
536	k__Fungi;p__Ascomycota;c__Sordariomycetes;o__Microascales;f__Halosphaeriaceae;g__unidentified;s__unidentified	SH495094.07FU_HG937144_reps_singleton
537	k__Fungi;p__Glomeromycota;c__Glomeromycetes;o__Glomerales;f__unidentified;g__unidentified;s__unidentified	SH010589.07FU_GU187865_reps_singleton
538	k__Fungi;p__Kickxellomycota;c__Kickxellomycetes;o__Kickxellales;f__Kickxellaceae;g__Ramicandelaber;s__Ramicandelaber_taiwanensis	SH006494.07FU_HQ542911_reps_singleton
539	k__Fungi;p__Glomeromycota;c__Glomeromycetes;o__Glomerales;f__unidentified;g__unidentified;s__unidentified	SH010589.07FU_GU187865_reps_singleton
540	k__Fungi;p__Ascomycota;c__Sordariomycetes;o__Hypocreales;f__Hypocreales_fam_Incertae_sedis;g__Geosmithia;s__unidentified	SH012484.07FU_JQ863228_reps_singleton
541	k__Fungi;p__Ascomycota;c__unidentified;o__unidentified;f__unidentified;g__unidentified;s__unidentified	SH182983.07FU_HG936990_reps
542	k__Fungi;p__unidentified;c__unidentified;o__unidentified;f__unidentified;g__unidentified;s__unidentified	SH493235.07FU_JX325680_reps_singleton
543	k__Fungi;p__unidentified;c__unidentified;o__unidentified;f__unidentified;g__unidentified;s__unidentified	SH028512.07FU_JX898591_reps_singleton
544	k__Fungi;p__unidentified;c__unidentified;o__unidentified;f__unidentified;g__unidentified;s__unidentified	SH493235.07FU_JX325680_reps_singleton
545	k__Fungi;p__Mortierellomycota;c__Mortierellomycotina_cls_Incertae_sedis;o__Mortierellales;f__Mortierellaceae;g__unidentified;s__unidentified	SH495981.07FU_HG935714_reps_singleton
546	k__Fungi;p__Basidiomycota;c__Agaricomycetes;o__unidentified;f__unidentified;g__unidentified;s__unidentified	SH021024.07FU_DQ421246_reps_singleton
547	k__Fungi;p__Ascomycota;c__Sordariomycetes;o__Coniochaetales;f__Coniochaetaceae;g__unidentified;s__unidentified	SH191379.07FU_KF285992_reps
548	k__Fungi;p__unidentified;c__unidentified;o__unidentified;f__unidentified;g__unidentified;s__unidentified	SH493235.07FU_JX325680_reps_singleton
549	k__Fungi;p__unidentified;c__unidentified;o__unidentified;f__unidentified;g__unidentified;s__unidentified	SH492251.07FU_JX331312_reps_singleton
550	k__Fungi;p__Ascomycota;c__unidentified;o__unidentified;f__unidentified;g__unidentified;s__unidentified	SH477426.07FU_FN562038_reps_singleton
551	k__Fungi;p__Mortierellomycota;c__Mortierellomycotina_cls_Incertae_sedis;o__Mortierellales;f__Mortierellaceae;g__Mortierella;s__unidentified	SH180165.07FU_KT768321_reps
552	k__Fungi;p__Ascomycota;c__Sordariomycetes;o__Hypocreales;f__unidentified;g__unidentified;s__unidentified	SH204418.07FU_JX338269_reps
553	k__Fungi;p__Ascomycota;c__Leotiomycetes;o__Helotiales;f__unidentified;g__unidentified;s__unidentified	SH018507.07FU_JQ666740_reps_singleton
554	k__Fungi;p__Mortierellomycota;c__Mortierellomycotina_cls_Incertae_sedis;o__Mortierellales;f__Mortierellaceae;g__unidentified;s__unidentified	SH495981.07FU_HG935714_reps_singleton
555	k__Fungi;p__Blastocladiomycota;c__unidentified;o__unidentified;f__unidentified;g__unidentified;s__unidentified	SH472673.07FU_KC222809_reps_singleton
556	k__Fungi;p__Glomeromycota;c__Paraglomeromycetes;o__Paraglomerales;f__unidentified;g__unidentified;s__unidentified	SH194687.07FU_HE775347_reps
557	k__Fungi;p__Mortierellomycota;c__Mortierellomycotina_cls_Incertae_sedis;o__Mortierellales;f__Mortierellaceae;g__unidentified;s__unidentified	SH495981.07FU_HG935714_reps_singleton
558	k__Fungi;p__Ascomycota;c__Leotiomycetes;o__Helotiales;f__unidentified;g__unidentified;s__unidentified	SH018507.07FU_JQ666740_reps_singleton
559	k__Fungi;p__unidentified;c__unidentified;o__unidentified;f__unidentified;g__unidentified;s__unidentified	SH493235.07FU_JX325680_reps_singleton
560	k__Fungi;p__unidentified;c__unidentified;o__unidentified;f__unidentified;g__unidentified;s__unidentified	SH493235.07FU_JX325680_reps_singleton
561	k__Fungi;p__Basidiomycota;c__Agaricomycetes;o__Polyporales;f__Phanerochaetaceae;g__Phanerochaete;s__unidentified	SH491344.07FU_KJ668487_reps_singleton
562	k__Fungi;p__Mortierellomycota;c__Mortierellomycotina_cls_Incertae_sedis;o__Mortierellales;f__Mortierellaceae;g__Mortierella;s__unidentified	SH216193.07FU_AB520511_reps
563	k__Fungi;p__Basidiomycota;c__Agaricomycetes;o__Sebacinales;f__Serendipitaceae;g__unidentified;s__unidentified	SH015113.07FU_JX138548_reps_singleton
564	k__Fungi;p__Basidiomycota;c__Agaricomycetes;o__Agaricales;f__Entolomataceae;g__Entoloma;s__Entoloma_pulchellum	SH221964.07FU_KR673495_reps
565	k__Fungi;p__unidentified;c__unidentified;o__unidentified;f__unidentified;g__unidentified;s__unidentified	SH491923.07FU_KM108758_reps_singleton
566	k__Fungi;p__Ascomycota;c__Sordariomycetes;o__Coniochaetales;f__Coniochaetaceae;g__unidentified;s__unidentified	SH191379.07FU_KF285992_reps
567	k__Fungi;p__Chytridiomycota;c__Lobulomycetes;o__Lobulomycetales;f__Lobulomycetaceae;g__Lobulomyces;s__Lobulomyces_poculatus	SH029499.07FU_EU352770_reps_singleton
568	k__Fungi;p__unidentified;c__unidentified;o__unidentified;f__unidentified;g__unidentified;s__unidentified	SH493235.07FU_JX325680_reps_singleton
569	k__Fungi;p__Glomeromycota;c__Glomeromycetes;o__Glomerales;f__Glomeraceae;g__unidentified;s__unidentified	SH493070.07FU_KM041795_reps_singleton
570	k__Fungi;p__Ascomycota;c__Sordariomycetes;o__Hypocreales;f__Nectriaceae;g__unidentified;s__unidentified	SH020036.07FU_KF060213_reps_singleton
571	k__Fungi;p__Ascomycota;c__Eurotiomycetes;o__Eurotiales;f__Trichocomaceae;g__Sagenomella;s__Sagenomella_oligospora	SH210945.07FU_JX330867_reps
572	k__Fungi;p__unidentified;c__unidentified;o__unidentified;f__unidentified;g__unidentified;s__unidentified	SH493235.07FU_JX325680_reps_singleton
573	k__Fungi;p__Glomeromycota;c__Glomeromycetes;o__Glomerales;f__unidentified;g__unidentified;s__unidentified	SH010589.07FU_GU187865_reps_singleton
574	k__Fungi;p__Glomeromycota;c__Glomeromycetes;o__Glomerales;f__Glomeraceae;g__unidentified;s__unidentified	SH200414.07FU_FR693700_reps
575	k__Fungi;p__Basidiomycota;c__Agaricomycetes;o__Cantharellales;f__Ceratobasidiaceae;g__unidentified;s__unidentified	SH198338.07FU_EU693448_reps
576	k__Fungi;p__Ascomycota;c__Leotiomycetes;o__Helotiales;f__unidentified;g__unidentified;s__unidentified	SH018507.07FU_JQ666740_reps_singleton
577	k__Fungi;p__Ascomycota;c__Leotiomycetes;o__Helotiales;f__unidentified;g__unidentified;s__unidentified	SH018507.07FU_JQ666740_reps_singleton
578	k__Fungi;p__Ascomycota;c__unidentified;o__unidentified;f__unidentified;g__unidentified;s__unidentified	SH487913.07FU_KT160832_reps_singleton
579	k__Fungi;p__Ascomycota;c__Eurotiomycetes;o__Chaetothyriales;f__Herpotrichiellaceae;g__Exophiala;s__unidentified	SH193971.07FU_EU035420_reps
580	k__Fungi;p__Ascomycota;c__Orbiliomycetes;o__Orbiliales;f__unidentified;g__unidentified;s__unidentified	SH484181.07FU_GU053817_reps_singleton
581	k__Fungi;p__Ascomycota;c__Leotiomycetes;o__Helotiales;f__unidentified;g__unidentified;s__unidentified	SH018507.07FU_JQ666740_reps_singleton
582	k__Fungi;p__unidentified;c__unidentified;o__unidentified;f__unidentified;g__unidentified;s__unidentified	SH021109.07FU_KC966365_reps_singleton
583	k__Fungi;p__unidentified;c__unidentified;o__unidentified;f__unidentified;g__unidentified;s__unidentified	SH496317.07FU_JX374656_reps_singleton
584	k__Fungi;p__unidentified;c__unidentified;o__unidentified;f__unidentified;g__unidentified;s__unidentified	SH490176.07FU_KU141242_reps_singleton
585	k__Fungi;p__Kickxellomycota;c__Kickxellomycetes;o__Kickxellales;f__Kickxellaceae;g__Ramicandelaber;s__Ramicandelaber_taiwanensis	SH184019.07FU_JN942681_reps
586	k__Fungi;p__unidentified;c__unidentified;o__unidentified;f__unidentified;g__unidentified;s__unidentified	SH493235.07FU_JX325680_reps_singleton
587	k__Fungi;p__Ascomycota;c__Orbiliomycetes;o__Orbiliales;f__unidentified;g__unidentified;s__unidentified	SH010294.07FU_JX043195_reps_singleton
588	k__Fungi;p__Glomeromycota;c__Glomeromycetes;o__Glomerales;f__Glomeraceae;g__Dominikia;s__Dominikia_iranica	SH192874.07FU_KJ564154_reps
589	k__Fungi;p__Mortierellomycota;c__Mortierellomycotina_cls_Incertae_sedis;o__Mortierellales;f__Mortierellaceae;g__unidentified;s__unidentified	SH495981.07FU_HG935714_reps_singleton
590	k__Fungi;p__unidentified;c__unidentified;o__unidentified;f__unidentified;g__unidentified;s__unidentified	SH533919.07FU_JX327925_reps
591	k__Fungi;p__Basidiomycota;c__Agaricomycetes;o__Agaricales;f__Clavariaceae;g__unidentified;s__unidentified	SH493676.07FU_KP889550_reps_singleton
592	k__Fungi;p__unidentified;c__unidentified;o__unidentified;f__unidentified;g__unidentified;s__unidentified	SH491033.07FU_KP889328_reps_singleton
593	k__Fungi;p__Basidiomycota;c__Agaricomycetes;o__Agaricales;f__Typhulaceae;g__Typhula;s__unidentified	SH010583.07FU_AF193389_reps_singleton
594	k__Fungi;p__Ascomycota;c__Archaeorhizomycetes;o__Archaeorhizomycetales;f__Archaeorhizomycetaceae;g__Archaeorhizomyces;s__unidentified	SH180996.07FU_KC222789_reps
595	k__Fungi;p__Ascomycota;c__Sordariomycetes;o__Xylariales;f__Xylariales_fam_Incertae_sedis;g__Microdochium;s__Microdochium_trichocladiopsis	SH213515.07FU_HG936720_reps
596	k__Fungi;p__unidentified;c__unidentified;o__unidentified;f__unidentified;g__unidentified;s__unidentified	SH496959.07FU_JX365343_reps_singleton
597	k__Fungi;p__Ascomycota;c__Sordariomycetes;o__Microascales;f__Halosphaeriaceae;g__unidentified;s__unidentified	SH495094.07FU_HG937144_reps_singleton
598	k__Fungi;p__Ascomycota;c__Leotiomycetes;o__Helotiales;f__Phacidiaceae;g__Phacidium;s__Phacidium_grevilleae	SH627048.07FU_KR476718_refs_singleton
599	k__Fungi;p__Basidiomycota;c__Agaricomycetes;o__Sebacinales;f__unidentified;g__unidentified;s__unidentified	SH203639.07FU_FJ556806_refs
600	k__Fungi;p__Ascomycota;c__unidentified;o__unidentified;f__unidentified;g__unidentified;s__unidentified	SH182919.07FU_HQ608029_reps
601	k__Fungi;p__Basidiomycota;c__Tremellomycetes;o__Tremellales;f__Tremellales_fam_Incertae_sedis;g__Hannaella;s__Hannaella_zeae	SH180505.07FU_AJ965481_refs
602	k__Fungi;p__unidentified;c__unidentified;o__unidentified;f__unidentified;g__unidentified;s__unidentified	SH493235.07FU_JX325680_reps_singleton
603	k__Fungi;p__Ascomycota;c__unidentified;o__unidentified;f__unidentified;g__unidentified;s__unidentified	SH188230.07FU_JQ658342_reps
604	k__Fungi;p__Mortierellomycota;c__Mortierellomycotina_cls_Incertae_sedis;o__Mortierellales;f__Mortierellaceae;g__unidentified;s__unidentified	SH495981.07FU_HG935714_reps_singleton
605	k__Fungi;p__Mortierellomycota;c__Mortierellomycotina_cls_Incertae_sedis;o__Mortierellales;f__Mortierellaceae;g__Mortierella;s__unidentified	SH180120.07FU_FN397388_reps
606	k__Fungi;p__Basidiomycota;c__Agaricomycetes;o__Agaricales;f__Tricholomataceae;g__unidentified;s__unidentified	SH187296.07FU_JX135064_reps
607	k__Fungi;p__Ascomycota;c__Leotiomycetes;o__Helotiales;f__unidentified;g__unidentified;s__unidentified	SH179782.07FU_JX043028_reps
608	k__Fungi;p__Ascomycota;c__unidentified;o__unidentified;f__unidentified;g__unidentified;s__unidentified	SH491316.07FU_KT160977_reps_singleton
609	k__Fungi;p__Ascomycota;c__Sordariomycetes;o__Hypocreales;f__Nectriaceae;g__Nectria;s__unidentified	SH027843.07FU_DQ420776_reps_singleton
610	k__Fungi;p__Ascomycota;c__Leotiomycetes;o__Helotiales;f__unidentified;g__unidentified;s__unidentified	SH018507.07FU_JQ666740_reps_singleton
611	k__Fungi;p__Mortierellomycota;c__Mortierellomycotina_cls_Incertae_sedis;o__Mortierellales;f__Mortierellaceae;g__unidentified;s__unidentified	SH495981.07FU_HG935714_reps_singleton
612	k__Fungi;p__Ascomycota;c__Sordariomycetes;o__Sordariales;f__Chaetomiaceae;g__unidentified;s__unidentified	SH490659.07FU_HG937131_reps_singleton
613	k__Fungi;p__Ascomycota;c__Leotiomycetes;o__Helotiales;f__unidentified;g__unidentified;s__unidentified	SH018507.07FU_JQ666740_reps_singleton
614	k__Fungi;p__unidentified;c__unidentified;o__unidentified;f__unidentified;g__unidentified;s__unidentified	SH640759.07FU_KX515816_reps
615	k__Fungi;p__unidentified;c__unidentified;o__unidentified;f__unidentified;g__unidentified;s__unidentified	SH493235.07FU_JX325680_reps_singleton
616	k__Fungi;p__Basidiomycota;c__Tremellomycetes;o__Tremellales;f__Tremellaceae;g__Naganishia;s__Naganishia_diffluens	SH116191.07FU_AF145330_refs
617	k__Fungi;p__unidentified;c__unidentified;o__unidentified;f__unidentified;g__unidentified;s__unidentified	SH494740.07FU_JX326737_reps_singleton
618	k__Fungi;p__Ascomycota;c__Sordariomycetes;o__Hypocreales;f__Nectriaceae;g__unidentified;s__unidentified	SH020036.07FU_KF060213_reps_singleton
619	k__Fungi;p__Ascomycota;c__Sordariomycetes;o__Hypocreales;f__Nectriaceae;g__unidentified;s__unidentified	SH020036.07FU_KF060213_reps_singleton
620	k__Fungi;p__Ascomycota;c__Sordariomycetes;o__Xylariales;f__unidentified;g__unidentified;s__unidentified	SH210958.07FU_JX317350_reps
621	k__Fungi;p__Ascomycota;c__Leotiomycetes;o__Helotiales;f__Phacidiaceae;g__Phacidium;s__Phacidium_grevilleae	SH627048.07FU_KR476718_refs_singleton
622	k__Fungi;p__unidentified;c__unidentified;o__unidentified;f__unidentified;g__unidentified;s__unidentified	SH493235.07FU_JX325680_reps_singleton
623	k__Fungi;p__Chytridiomycota;c__Chytridiomycetes;o__unidentified;f__unidentified;g__unidentified;s__unidentified	SH177616.07FU_DQ421229_reps
624	k__Fungi;p__Ascomycota;c__Sordariomycetes;o__unidentified;f__unidentified;g__unidentified;s__unidentified	SH000332.07FU_HQ445274_reps_singleton
625	k__Fungi;p__Basidiomycota;c__Microbotryomycetes;o__Sporidiobolales;f__Sporidiobolales_fam_Incertae_sedis;g__Sporobolomyces;s__Sporobolomyces_roseus	SH194973.07FU_AY015438_refs
626	k__Fungi;p__Ascomycota;c__Eurotiomycetes;o__Mycocaliciales;f__Mycocaliciaceae;g__Phaeocalicium;s__Phaeocalicium_polyporaeum	SH463062.07FU_AY789363_reps_singleton
627	k__Fungi;p__Chytridiomycota;c__Spizellomycetes;o__Spizellomycetales;f__Spizellomycetaceae;g__Powellomyces;s__Powellomyces_hirtus	SH221975.07FU_KU515610_reps
628	k__Fungi;p__Ascomycota;c__Dothideomycetes;o__Pleosporales;f__Lophiostomataceae;g__Trichometasphaeria;s__unidentified	SH207036.07FU_KC966096_reps
629	k__Fungi;p__Ascomycota;c__Sordariomycetes;o__Hypocreales;f__unidentified;g__unidentified;s__unidentified	SH210101.07FU_HM036629_reps
630	k__Fungi;p__Ascomycota;c__Eurotiomycetes;o__Chaetothyriales;f__unidentified;g__unidentified;s__unidentified	SH193968.07FU_EU888622_refs
631	k__Fungi;p__Ascomycota;c__Leotiomycetes;o__Helotiales;f__unidentified;g__unidentified;s__unidentified	SH174330.07FU_KF617962_reps
632	k__Fungi;p__Chytridiomycota;c__Lobulomycetes;o__Lobulomycetales;f__Lobulomycetaceae;g__Lobulomyces;s__unidentified	SH471490.07FU_EU352772_reps_singleton
633	k__Fungi;p__Ascomycota;c__Leotiomycetes;o__Helotiales;f__unidentified;g__unidentified;s__unidentified	SH179788.07FU_DQ421291_reps
634	k__Fungi;p__Ascomycota;c__Sordariomycetes;o__Sordariales;f__Lasiosphaeriaceae;g__unidentified;s__unidentified	SH201215.07FU_HG935992_reps
635	k__Fungi;p__Ascomycota;c__unidentified;o__unidentified;f__unidentified;g__unidentified;s__unidentified	SH188230.07FU_JQ658342_reps
636	k__Fungi;p__Chytridiomycota;c__Chytridiomycetes;o__unidentified;f__unidentified;g__unidentified;s__unidentified	SH030110.07FU_JQ666698_reps_singleton
637	k__Fungi;p__Mortierellomycota;c__Mortierellomycotina_cls_Incertae_sedis;o__Mortierellales;f__Mortierellaceae;g__unidentified;s__unidentified	SH495981.07FU_HG935714_reps_singleton
638	k__Fungi;p__Ascomycota;c__Sordariomycetes;o__Branch06;f__unidentified;g__unidentified;s__unidentified	SH197016.07FU_HG936966_reps
639	k__Fungi;p__unidentified;c__unidentified;o__unidentified;f__unidentified;g__unidentified;s__unidentified	SH493235.07FU_JX325680_reps_singleton
640	k__Fungi;p__Ascomycota;c__Eurotiomycetes;o__Eurotiales;f__Trichocomaceae;g__Penicillium;s__Penicillium_kongii	SH386816.07FU_KC427191_refs
641	k__Fungi;p__Ascomycota;c__Pezizomycotina_cls_Incertae_sedis;o__Pezizomycotina_ord_Incertae_sedis;f__Pezizomycotina_fam_Incertae_sedis;g__Chalara;s__unidentified	SH218639.07FU_HQ630988_reps
642	k__Fungi;p__unidentified;c__unidentified;o__unidentified;f__unidentified;g__unidentified;s__unidentified	SH012539.07FU_GQ921782_reps_singleton
643	k__Fungi;p__Basidiomycota;c__Agaricomycetes;o__Agaricales;f__Tricholomataceae;g__Clitocybe;s__Clitocybe_rivulosa	SH482225.07FU_KJ680973_reps
644	k__Fungi;p__Ascomycota;c__Sordariomycetes;o__Coniochaetales;f__Coniochaetaceae;g__Coniochaeta;s__unidentified	SH191412.07FU_HG937107_reps
645	k__Fungi;p__Glomeromycota;c__Glomeromycetes;o__Glomerales;f__Glomeraceae;g__unidentified;s__unidentified	SH010590.07FU_KF849654_reps_singleton
646	k__Fungi;p__Basidiomycota;c__Agaricomycetes;o__Boletales;f__Boletaceae;g__Boletus;s__unidentified	SH222231.07FU_KX444473_reps
647	k__Fungi;p__Glomeromycota;c__Glomeromycetes;o__Diversisporales;f__Acaulosporaceae;g__Acaulospora;s__Acaulospora_spinosa	SH388087.07FU_FR750156_refs_singleton
648	k__Fungi;p__Glomeromycota;c__Glomeromycetes;o__Glomerales;f__Claroideoglomeraceae;g__Claroideoglomus;s__Claroideoglomus_luteum	SH412653.07FU_FM876811_refs
649	k__Fungi;p__Mortierellomycota;c__Mortierellomycotina_cls_Incertae_sedis;o__Mortierellales;f__unidentified;g__unidentified;s__unidentified	SH464840.07FU_EU003025_reps_singleton
650	k__Fungi;p__Ascomycota;c__Sordariomycetes;o__Sordariales;f__Lasiosphaeriaceae;g__Lasiosphaeris;s__unidentified	SH182060.07FU_JN942169_reps
651	k__Fungi;p__unidentified;c__unidentified;o__unidentified;f__unidentified;g__unidentified;s__unidentified	SH495004.07FU_KP889974_reps_singleton
652	k__Fungi;p__Ascomycota;c__unidentified;o__unidentified;f__unidentified;g__unidentified;s__unidentified	SH188230.07FU_JQ658342_reps
653	k__Fungi;p__Glomeromycota;c__Paraglomeromycetes;o__Paraglomerales;f__unidentified;g__unidentified;s__unidentified	SH640089.07FU_KY630249_reps
654	k__Fungi;p__Basidiomycota;c__Agaricomycetes;o__Agaricales;f__unidentified;g__unidentified;s__unidentified	SH487773.07FU_HG937045_reps_singleton
655	k__Fungi;p__unidentified;c__unidentified;o__unidentified;f__unidentified;g__unidentified;s__unidentified	SH028506.07FU_KC857274_reps_singleton
656	k__Fungi;p__unidentified;c__unidentified;o__unidentified;f__unidentified;g__unidentified;s__unidentified	SH493235.07FU_JX325680_reps_singleton
657	k__Fungi;p__Mortierellomycota;c__Mortierellomycotina_cls_Incertae_sedis;o__Mortierellales;f__Mortierellaceae;g__Mortierella;s__unidentified	SH180120.07FU_FN397388_reps
658	k__Fungi;p__Ascomycota;c__Sordariomycetes;o__Xylariales;f__Amphisphaeriaceae;g__Pestalotiopsis;s__unidentified	SH017307.07FU_HQ832827_reps_singleton
659	k__Fungi;p__Ascomycota;c__Sordariomycetes;o__Sordariales;f__Lasiosphaeriaceae;g__Podospora;s__Podospora_ellisiana	SH012663.07FU_AY515360_reps_singleton
660	k__Fungi;p__Ascomycota;c__Leotiomycetes;o__Helotiales;f__unidentified;g__unidentified;s__unidentified	SH018507.07FU_JQ666740_reps_singleton
661	k__Fungi;p__Mortierellomycota;c__Mortierellomycotina_cls_Incertae_sedis;o__Mortierellales;f__Mortierellaceae;g__unidentified;s__unidentified	SH495981.07FU_HG935714_reps_singleton
662	k__Fungi;p__unidentified;c__unidentified;o__unidentified;f__unidentified;g__unidentified;s__unidentified	SH460297.07FU_KC966081_reps_singleton
663	k__Fungi;p__Ascomycota;c__Orbiliomycetes;o__Orbiliales;f__Orbiliaceae;g__Dactylellina;s__Dactylellina_robusta	SH017358.07FU_AY965755_reps_singleton
664	k__Fungi;p__unidentified;c__unidentified;o__unidentified;f__unidentified;g__unidentified;s__unidentified	SH496317.07FU_JX374656_reps_singleton
665	k__Fungi;p__Glomeromycota;c__Glomeromycetes;o__Glomerales;f__unidentified;g__unidentified;s__unidentified	SH010589.07FU_GU187865_reps_singleton
666	k__Fungi;p__Ascomycota;c__Archaeorhizomycetes;o__Archaeorhizomycetales;f__Archaeorhizomycetaceae;g__Archaeorhizomyces;s__unidentified	SH180996.07FU_KC222789_reps
667	k__Fungi;p__Ascomycota;c__Sordariomycetes;o__Hypocreales;f__Nectriaceae;g__unidentified;s__unidentified	SH175275.07FU_GU055590_reps
668	k__Fungi;p__Ascomycota;c__Leotiomycetes;o__Helotiales;f__unidentified;g__unidentified;s__unidentified	SH018507.07FU_JQ666740_reps_singleton
669	k__Fungi;p__unidentified;c__unidentified;o__unidentified;f__unidentified;g__unidentified;s__unidentified	SH491809.07FU_JX327844_reps_singleton
670	k__Fungi;p__Basidiomycota;c__Agaricomycetes;o__Agaricales;f__unidentified;g__unidentified;s__unidentified	SH479799.07FU_KF800354_reps_singleton
671	k__Fungi;p__Basidiomycota;c__Agaricomycetes;o__Tremellodendropsidales;f__unidentified;g__unidentified;s__unidentified	SH023479.07FU_DQ421269_reps_singleton
672	k__Fungi;p__unidentified;c__unidentified;o__unidentified;f__unidentified;g__unidentified;s__unidentified	SH493235.07FU_JX325680_reps_singleton
673	k__Fungi;p__Mortierellomycota;c__Mortierellomycotina_cls_Incertae_sedis;o__Mortierellales;f__Mortierellaceae;g__unidentified;s__unidentified	SH495981.07FU_HG935714_reps_singleton
674	k__Fungi;p__Mortierellomycota;c__Mortierellomycotina_cls_Incertae_sedis;o__Mortierellales;f__Mortierellaceae;g__unidentified;s__unidentified	SH495981.07FU_HG935714_reps_singleton
675	k__Fungi;p__Ascomycota;c__Orbiliomycetes;o__Orbiliales;f__unidentified;g__unidentified;s__unidentified	SH010294.07FU_JX043195_reps_singleton
676	k__Fungi;p__Ascomycota;c__Dothideomycetes;o__Pleosporales;f__Pleosporaceae;g__Drechslera;s__unidentified	SH189947.07FU_KT202847_reps
677	k__Fungi;p__Basidiomycota;c__Agaricomycetes;o__Russulales;f__Peniophoraceae;g__unidentified;s__unidentified	SH188994.07FU_GU721206_reps
678	k__Fungi;p__Chytridiomycota;c__Chytridiomycetes;o__unidentified;f__unidentified;g__unidentified;s__unidentified	SH177616.07FU_DQ421229_reps
679	k__Fungi;p__Ascomycota;c__Leotiomycetes;o__Helotiales;f__unidentified;g__unidentified;s__unidentified	SH521408.07FU_HG936478_reps
680	k__Fungi;p__Ascomycota;c__Sordariomycetes;o__Chaetosphaeriales;f__Chaetosphaeriaceae;g__Chaetosphaeria;s__unidentified	SH016137.07FU_JQ666431_reps_singleton
681	k__Fungi;p__Ascomycota;c__unidentified;o__unidentified;f__unidentified;g__unidentified;s__unidentified	SH188230.07FU_JQ658342_reps
682	k__Fungi;p__Ascomycota;c__Sordariomycetes;o__Hypocreales;f__unidentified;g__unidentified;s__unidentified	SH210101.07FU_HM036629_reps
683	k__Fungi;p__unidentified;c__unidentified;o__unidentified;f__unidentified;g__unidentified;s__unidentified	SH487520.07FU_JX380341_reps_singleton
684	k__Fungi;p__unidentified;c__unidentified;o__unidentified;f__unidentified;g__unidentified;s__unidentified	SH493235.07FU_JX325680_reps_singleton
685	k__Fungi;p__Glomeromycota;c__Glomeromycetes;o__Glomerales;f__Glomeraceae;g__unidentified;s__unidentified	SH010590.07FU_KF849654_reps_singleton
686	k__Fungi;p__unidentified;c__unidentified;o__unidentified;f__unidentified;g__unidentified;s__unidentified	SH496317.07FU_JX374656_reps_singleton
687	k__Fungi;p__Ascomycota;c__Orbiliomycetes;o__Orbiliales;f__unidentified;g__unidentified;s__unidentified	SH484181.07FU_GU053817_reps_singleton
688	k__Fungi;p__Ascomycota;c__Leotiomycetes;o__Helotiales;f__unidentified;g__unidentified;s__unidentified	SH018507.07FU_JQ666740_reps_singleton
689	k__Fungi;p__Ascomycota;c__Leotiomycetes;o__Helotiales;f__Phacidiaceae;g__Phacidium;s__Phacidium_grevilleae	SH627048.07FU_KR476718_refs_singleton
690	k__Fungi;p__Basidiomycota;c__Tremellomycetes;o__Tremellales;f__Tremellales_fam_Incertae_sedis;g__Hannaella;s__unidentified	SH031131.07FU_HM136685_reps_singleton
691	k__Fungi;p__Ascomycota;c__Eurotiomycetes;o__Chaetothyriales;f__unidentified;g__unidentified;s__unidentified	SH015508.07FU_DQ420738_reps_singleton
692	k__Fungi;p__Ascomycota;c__Leotiomycetes;o__Helotiales;f__Helotiales_fam_Incertae_sedis;g__Ascocoryne;s__unidentified	SH495205.07FU_KP133170_reps_singleton
693	k__Fungi;p__unidentified;c__unidentified;o__unidentified;f__unidentified;g__unidentified;s__unidentified	SH215823.07FU_KF800505_reps
694	k__Fungi;p__Ascomycota;c__Eurotiomycetes;o__Eurotiales;f__Trichocomaceae;g__Paecilomyces;s__unidentified	SH214856.07FU_FJ765018_reps
695	k__Fungi;p__Chytridiomycota;c__Chytridiomycetes;o__unidentified;f__unidentified;g__unidentified;s__unidentified	SH177616.07FU_DQ421229_reps
696	k__Fungi;p__Ascomycota;c__Leotiomycetes;o__Helotiales;f__unidentified;g__unidentified;s__unidentified	SH018507.07FU_JQ666740_reps_singleton
697	k__Fungi;p__Mortierellomycota;c__Mortierellomycotina_cls_Incertae_sedis;o__Mortierellales;f__Mortierellaceae;g__Mortierella;s__unidentified	SH180165.07FU_KT768321_reps
698	k__Fungi;p__unidentified;c__unidentified;o__unidentified;f__unidentified;g__unidentified;s__unidentified	SH493235.07FU_JX325680_reps_singleton
699	k__Fungi;p__Ascomycota;c__Leotiomycetes;o__Helotiales;f__unidentified;g__unidentified;s__unidentified	SH018507.07FU_JQ666740_reps_singleton
700	k__Fungi;p__unidentified;c__unidentified;o__unidentified;f__unidentified;g__unidentified;s__unidentified	SH496317.07FU_JX374656_reps_singleton
701	k__Fungi;p__Ascomycota;c__Leotiomycetes;o__Helotiales;f__unidentified;g__unidentified;s__unidentified	SH018507.07FU_JQ666740_reps_singleton
702	k__Fungi;p__Ascomycota;c__Dothideomycetes;o__Pleosporales;f__unidentified;g__unidentified;s__unidentified	SH628692.07FU_KU534743_reps_singleton
703	k__Fungi;p__Glomeromycota;c__Glomeromycetes;o__Glomerales;f__Glomeraceae;g__unidentified;s__unidentified	SH010590.07FU_KF849654_reps_singleton
704	k__Fungi;p__Glomeromycota;c__Glomeromycetes;o__Glomerales;f__Glomeraceae;g__unidentified;s__unidentified	SH010590.07FU_KF849654_reps_singleton
705	k__Fungi;p__unidentified;c__unidentified;o__unidentified;f__unidentified;g__unidentified;s__unidentified	SH493235.07FU_JX325680_reps_singleton
706	k__Fungi;p__Ascomycota;c__Leotiomycetes;o__Helotiales;f__unidentified;g__unidentified;s__unidentified	SH018507.07FU_JQ666740_reps_singleton
707	k__Fungi;p__Chytridiomycota;c__unidentified;o__unidentified;f__unidentified;g__unidentified;s__unidentified	SH028575.07FU_DQ421209_reps_singleton
708	k__Fungi;p__Ascomycota;c__Sordariomycetes;o__unidentified;f__unidentified;g__unidentified;s__unidentified	SH494193.07FU_KU141267_reps_singleton
709	k__Fungi;p__Ascomycota;c__Sordariomycetes;o__Sordariales;f__Lasiosphaeriaceae;g__Podospora;s__unidentified	SH217071.07FU_HG936946_reps
710	k__Fungi;p__Ascomycota;c__Pezizomycetes;o__Pezizales;f__Tuberaceae;g__Tuber;s__unidentified	SH010430.07FU_JX043096_reps_singleton
711	k__Fungi;p__Ascomycota;c__unidentified;o__unidentified;f__unidentified;g__unidentified;s__unidentified	SH029961.07FU_AJ002205_reps_singleton
712	k__Fungi;p__Basidiomycota;c__Agaricomycetes;o__unidentified;f__unidentified;g__unidentified;s__unidentified	SH178782.07FU_KC785600_reps
713	k__Fungi;p__Ascomycota;c__Sordariomycetes;o__Microascales;f__Halosphaeriaceae;g__unidentified;s__unidentified	SH495094.07FU_HG937144_reps_singleton
714	k__Fungi;p__Ascomycota;c__unidentified;o__unidentified;f__unidentified;g__unidentified;s__unidentified	SH026325.07FU_EU563511_reps_singleton
715	k__Fungi;p__Ascomycota;c__Leotiomycetes;o__Helotiales;f__unidentified;g__unidentified;s__unidentified	SH018507.07FU_JQ666740_reps_singleton
716	k__Fungi;p__unidentified;c__unidentified;o__unidentified;f__unidentified;g__unidentified;s__unidentified	SH491923.07FU_KM108758_reps_singleton
717	k__Fungi;p__Basidiomycota;c__Agaricomycetes;o__Agaricales;f__Mycenaceae;g__Mycena;s__unidentified	SH007073.07FU_GU256969_reps_singleton
718	k__Fungi;p__Ascomycota;c__Dothideomycetes;o__Pleosporales;f__unidentified;g__unidentified;s__unidentified	SH200685.07FU_KY086256_reps
719	k__Fungi;p__Basidiomycota;c__Agaricomycetes;o__Polyporales;f__Phanerochaetaceae;g__Phanerochaete;s__unidentified	SH191853.07FU_UDB014259_refs
720	k__Fungi;p__Basidiomycota;c__Agaricomycetes;o__Agaricales;f__Bolbitiaceae;g__unidentified;s__unidentified	SH530128.07FU_HG936987_reps
721	k__Fungi;p__Ascomycota;c__Leotiomycetes;o__Helotiales;f__unidentified;g__unidentified;s__unidentified	SH018507.07FU_JQ666740_reps_singleton
722	k__Fungi;p__Basidiomycota;c__Agaricomycetes;o__Agaricales;f__Clavariaceae;g__Clavaria;s__unidentified	SH185110.07FU_EF434000_reps
723	k__Fungi;p__unidentified;c__unidentified;o__unidentified;f__unidentified;g__unidentified;s__unidentified	SH460297.07FU_KC966081_reps_singleton
724	k__Fungi;p__Glomeromycota;c__Glomeromycetes;o__Glomerales;f__Glomeraceae;g__unidentified;s__unidentified	SH010590.07FU_KF849654_reps_singleton
725	k__Fungi;p__unidentified;c__unidentified;o__unidentified;f__unidentified;g__unidentified;s__unidentified	SH465974.07FU_UDB002661_reps_singleton
726	k__Fungi;p__Chytridiomycota;c__unidentified;o__unidentified;f__unidentified;g__unidentified;s__unidentified	SH464259.07FU_FN689679_reps_singleton
727	k__Fungi;p__Ascomycota;c__Leotiomycetes;o__Helotiales;f__unidentified;g__unidentified;s__unidentified	SH018507.07FU_JQ666740_reps_singleton
728	k__Fungi;p__Basidiomycota;c__Agaricomycetes;o__Auriculariales;f__unidentified;g__unidentified;s__unidentified	SH488984.07FU_KT224945_reps_singleton
729	k__Fungi;p__unidentified;c__unidentified;o__unidentified;f__unidentified;g__unidentified;s__unidentified	SH491033.07FU_KP889328_reps_singleton
730	k__Fungi;p__Basidiomycota;c__Agaricomycetes;o__Cantharellales;f__Ceratobasidiaceae;g__unidentified;s__unidentified	SH187914.07FU_KX786242_reps
731	k__Fungi;p__Basidiomycota;c__Microbotryomycetes;o__Sporidiobolales;f__Sporidiobolaceae;g__Rhodosporidiobolus;s__Rhodosporidiobolus_colostri	SH194503.07FU_JN246563_refs
732	k__Fungi;p__Ascomycota;c__unidentified;o__unidentified;f__unidentified;g__unidentified;s__unidentified	SH214154.07FU_JX998717_reps
733	k__Fungi;p__Ascomycota;c__Orbiliomycetes;o__Orbiliales;f__Orbiliaceae;g__Orbilia;s__unidentified	SH485959.07FU_DQ512888_reps_singleton
734	k__Fungi;p__Ascomycota;c__Sordariomycetes;o__Sordariomycetes_ord_Incertae_sedis;f__Sordariomycetes_fam_Incertae_sedis;g__Myrmecridium;s__Myrmecridium_phragmitis	SH030697.07FU_JQ044425_refs_singleton
735	k__Fungi;p__unidentified;c__unidentified;o__unidentified;f__unidentified;g__unidentified;s__unidentified	SH640174.07FU_KX515725_reps
736	k__Fungi;p__unidentified;c__unidentified;o__unidentified;f__unidentified;g__unidentified;s__unidentified	SH630039.07FU_KX515399_reps_singleton
737	k__Fungi;p__Ascomycota;c__Sordariomycetes;o__Microascales;f__Halosphaeriaceae;g__unidentified;s__unidentified	SH495094.07FU_HG937144_reps_singleton
738	k__Fungi;p__Ascomycota;c__Sordariomycetes;o__Hypocreales;f__Nectriaceae;g__unidentified;s__unidentified	SH020036.07FU_KF060213_reps_singleton
739	k__Fungi;p__Glomeromycota;c__Glomeromycetes;o__Diversisporales;f__Acaulosporaceae;g__Acaulospora;s__Acaulospora_spinosa	SH388087.07FU_FR750156_refs_singleton
740	k__Fungi;p__Ascomycota;c__unidentified;o__unidentified;f__unidentified;g__unidentified;s__unidentified	SH018057.07FU_AM901818_reps_singleton
741	k__Fungi;p__Mortierellomycota;c__Mortierellomycotina_cls_Incertae_sedis;o__Mortierellales;f__Mortierellaceae;g__unidentified;s__unidentified	SH495981.07FU_HG935714_reps_singleton
742	k__Fungi;p__unidentified;c__unidentified;o__unidentified;f__unidentified;g__unidentified;s__unidentified	SH493235.07FU_JX325680_reps_singleton
743	k__Fungi;p__unidentified;c__unidentified;o__unidentified;f__unidentified;g__unidentified;s__unidentified	SH494906.07FU_KP889723_reps_singleton
744	k__Fungi;p__Ascomycota;c__Dothideomycetes;o__Pleosporales;f__Pleosporaceae;g__Alternaria;s__unidentified	SH029223.07FU_KC867282_reps_singleton
745	k__Fungi;p__Ascomycota;c__Leotiomycetes;o__Helotiales;f__unidentified;g__unidentified;s__unidentified	SH018507.07FU_JQ666740_reps_singleton
746	k__Fungi;p__unidentified;c__unidentified;o__unidentified;f__unidentified;g__unidentified;s__unidentified	SH493235.07FU_JX325680_reps_singleton
747	k__Fungi;p__Ascomycota;c__Archaeorhizomycetes;o__unidentified;f__unidentified;g__unidentified;s__unidentified	SH483376.07FU_GU174420_reps_singleton
748	k__Fungi;p__Ascomycota;c__Sordariomycetes;o__Hypocreales;f__unidentified;g__unidentified;s__unidentified	SH213541.07FU_HG008752_reps
749	k__Fungi;p__Ascomycota;c__Sordariomycetes;o__Hypocreales;f__Nectriaceae;g__unidentified;s__unidentified	SH530126.07FU_HG937034_reps
750	k__Fungi;p__unidentified;c__unidentified;o__unidentified;f__unidentified;g__unidentified;s__unidentified	SH469558.07FU_KC965218_reps_singleton
751	k__Fungi;p__Basidiomycota;c__Agaricomycetes;o__unidentified;f__unidentified;g__unidentified;s__unidentified	SH185074.07FU_JX156034_reps
752	k__Fungi;p__unidentified;c__unidentified;o__unidentified;f__unidentified;g__unidentified;s__unidentified	SH496532.07FU_KP889821_reps_singleton
753	k__Fungi;p__Basidiomycota;c__Microbotryomycetes;o__unidentified;f__unidentified;g__unidentified;s__unidentified	SH021489.07FU_KF617787_reps_singleton
754	k__Fungi;p__Mortierellomycota;c__Mortierellomycotina_cls_Incertae_sedis;o__Mortierellales;f__Mortierellaceae;g__unidentified;s__unidentified	SH495981.07FU_HG935714_reps_singleton
755	k__Fungi;p__Mortierellomycota;c__Mortierellomycotina_cls_Incertae_sedis;o__Mortierellales;f__Mortierellaceae;g__unidentified;s__unidentified	SH495981.07FU_HG935714_reps_singleton
756	k__Fungi;p__unidentified;c__unidentified;o__unidentified;f__unidentified;g__unidentified;s__unidentified	SH493235.07FU_JX325680_reps_singleton
757	k__Fungi;p__Ascomycota;c__Saccharomycetes;o__Saccharomycetales;f__Saccharomycetales_fam_Incertae_sedis;g__Diutina;s__Diutina_mesorugosa	SH180755.07FU_KC254011_refs
758	k__Fungi;p__unidentified;c__unidentified;o__unidentified;f__unidentified;g__unidentified;s__unidentified	SH493235.07FU_JX325680_reps_singleton
759	k__Fungi;p__unidentified;c__unidentified;o__unidentified;f__unidentified;g__unidentified;s__unidentified	SH493235.07FU_JX325680_reps_singleton
760	k__Fungi;p__Mortierellomycota;c__Mortierellomycotina_cls_Incertae_sedis;o__Mortierellales;f__Mortierellaceae;g__unidentified;s__unidentified	SH495981.07FU_HG935714_reps_singleton
761	k__Fungi;p__Glomeromycota;c__unidentified;o__unidentified;f__unidentified;g__unidentified;s__unidentified	SH497462.07FU_KJ484704_reps_singleton
762	k__Fungi;p__Ascomycota;c__Sordariomycetes;o__Sordariales;f__Chaetomiaceae;g__unidentified;s__unidentified	SH526211.07FU_HG936936_reps
763	k__Fungi;p__Mortierellomycota;c__Mortierellomycotina_cls_Incertae_sedis;o__Mortierellales;f__Mortierellaceae;g__Mortierella;s__unidentified	SH484969.07FU_KY687537_reps
764	k__Fungi;p__Ascomycota;c__Eurotiomycetes;o__Chaetothyriales;f__Herpotrichiellaceae;g__unidentified;s__unidentified	SH495090.07FU_HG937080_reps_singleton
765	k__Fungi;p__Basidiomycota;c__Agaricomycetes;o__Agaricales;f__Clavariaceae;g__unidentified;s__unidentified	SH461431.07FU_FJ197943_reps_singleton
766	k__Fungi;p__Ascomycota;c__Sordariomycetes;o__Diaporthales;f__Togniniaceae;g__Phaeoacremonium;s__Phaeoacremonium_sicilianum	SH214940.07FU_EU863523_refs
767	k__Fungi;p__Mortierellomycota;c__Mortierellomycotina_cls_Incertae_sedis;o__Mortierellales;f__Mortierellaceae;g__unidentified;s__unidentified	SH495981.07FU_HG935714_reps_singleton
768	k__Fungi;p__Glomeromycota;c__Glomeromycetes;o__Glomerales;f__Glomeraceae;g__unidentified;s__unidentified	SH174649.07FU_AM076584_reps
769	k__Fungi;p__Ascomycota;c__Leotiomycetes;o__Helotiales;f__unidentified;g__unidentified;s__unidentified	SH018507.07FU_JQ666740_reps_singleton
770	k__Fungi;p__Ascomycota;c__Dothideomycetes;o__unidentified;f__unidentified;g__unidentified;s__unidentified	SH459681.07FU_KF296913_reps_singleton
771	k__Fungi;p__Ascomycota;c__Leotiomycetes;o__Helotiales;f__unidentified;g__unidentified;s__unidentified	SH018507.07FU_JQ666740_reps_singleton
772	k__Fungi;p__Ascomycota;c__Dothideomycetes;o__Pleosporales;f__unidentified;g__unidentified;s__unidentified	SH198659.07FU_EU490091_reps
773	k__Fungi;p__Ascomycota;c__Sordariomycetes;o__Diaporthales;f__Diaporthaceae;g__unidentified;s__unidentified	SH180956.07FU_KC343052_reps
774	k__Fungi;p__Glomeromycota;c__unidentified;o__unidentified;f__unidentified;g__unidentified;s__unidentified	SH524087.07FU_KM208117_reps
775	k__Fungi;p__Ascomycota;c__Sordariomycetes;o__Coniochaetales;f__Coniochaetaceae;g__unidentified;s__unidentified	SH191379.07FU_KF285992_reps
776	k__Fungi;p__Ascomycota;c__Leotiomycetes;o__Helotiales;f__unidentified;g__unidentified;s__unidentified	SH018507.07FU_JQ666740_reps_singleton
777	k__Fungi;p__Chytridiomycota;c__unidentified;o__unidentified;f__unidentified;g__unidentified;s__unidentified	SH210121.07FU_DQ421184_reps
778	k__Fungi;p__Basidiomycota;c__Microbotryomycetes;o__Sporidiobolales;f__Sporidiobolales_fam_Incertae_sedis;g__Sporobolomyces;s__Sporobolomyces_symmetricus	SH205939.07FU_AY364836_refs
779	k__Fungi;p__unidentified;c__unidentified;o__unidentified;f__unidentified;g__unidentified;s__unidentified	SH493235.07FU_JX325680_reps_singleton
780	k__Fungi;p__Ascomycota;c__Leotiomycetes;o__Helotiales;f__unidentified;g__unidentified;s__unidentified	SH018507.07FU_JQ666740_reps_singleton
781	k__Fungi;p__unidentified;c__unidentified;o__unidentified;f__unidentified;g__unidentified;s__unidentified	SH493307.07FU_JX385991_reps_singleton
782	k__Fungi;p__Ascomycota;c__Leotiomycetes;o__Helotiales;f__unidentified;g__unidentified;s__unidentified	SH018507.07FU_JQ666740_reps_singleton
783	k__Fungi;p__Ascomycota;c__Leotiomycetes;o__Helotiales;f__unidentified;g__unidentified;s__unidentified	SH018507.07FU_JQ666740_reps_singleton
784	k__Fungi;p__Glomeromycota;c__Glomeromycetes;o__Diversisporales;f__Acaulosporaceae;g__Acaulospora;s__Acaulospora_spinosa	SH388087.07FU_FR750156_refs_singleton
785	k__Fungi;p__Ascomycota;c__Sordariomycetes;o__Hypocreales;f__Nectriaceae;g__unidentified;s__unidentified	SH020036.07FU_KF060213_reps_singleton
786	k__Fungi;p__Ascomycota;c__Sordariomycetes;o__Hypocreales;f__Cordycipitaceae;g__Beauveria;s__Beauveria_bassiana	SH421220.07FU_HQ880761_refs
787	k__Fungi;p__unidentified;c__unidentified;o__unidentified;f__unidentified;g__unidentified;s__unidentified	SH493235.07FU_JX325680_reps_singleton
788	k__Fungi;p__unidentified;c__unidentified;o__unidentified;f__unidentified;g__unidentified;s__unidentified	SH493235.07FU_JX325680_reps_singleton
789	k__Fungi;p__Ascomycota;c__Leotiomycetes;o__Helotiales;f__unidentified;g__unidentified;s__unidentified	SH018507.07FU_JQ666740_reps_singleton
790	k__Fungi;p__Basidiomycota;c__Agaricomycetes;o__Polyporales;f__Meruliaceae;g__Bjerkandera;s__Bjerkandera_adusta	SH197894.07FU_EU918694_refs
791	k__Fungi;p__Ascomycota;c__unidentified;o__unidentified;f__unidentified;g__unidentified;s__unidentified	SH176735.07FU_HM162140_reps
792	k__Fungi;p__Ascomycota;c__unidentified;o__unidentified;f__unidentified;g__unidentified;s__unidentified	SH020898.07FU_KC965743_reps_singleton
793	k__Fungi;p__unidentified;c__unidentified;o__unidentified;f__unidentified;g__unidentified;s__unidentified	SH631576.07FU_KX515405_reps_singleton
794	k__Fungi;p__unidentified;c__unidentified;o__unidentified;f__unidentified;g__unidentified;s__unidentified	SH496317.07FU_JX374656_reps_singleton
795	k__Fungi;p__unidentified;c__unidentified;o__unidentified;f__unidentified;g__unidentified;s__unidentified	SH496959.07FU_JX365343_reps_singleton
796	k__Fungi;p__Chytridiomycota;c__Rhizophlyctiomycetes;o__Rhizophlyctidales;f__Rhizophlyctidaceae;g__Rhizophlyctis;s__Rhizophlyctis_rosea	SH006429.07FU_EU379238_reps_singleton
797	k__Fungi;p__unidentified;c__unidentified;o__unidentified;f__unidentified;g__unidentified;s__unidentified	SH493235.07FU_JX325680_reps_singleton
798	k__Fungi;p__Mortierellomycota;c__Mortierellomycotina_cls_Incertae_sedis;o__Mortierellales;f__Mortierellaceae;g__unidentified;s__unidentified	SH495981.07FU_HG935714_reps_singleton
799	k__Fungi;p__unidentified;c__unidentified;o__unidentified;f__unidentified;g__unidentified;s__unidentified	SH496248.07FU_JX323057_reps_singleton
800	k__Fungi;p__Ascomycota;c__Eurotiomycetes;o__Eurotiales;f__Trichocomaceae;g__Aspergillus;s__unidentified	SH198033.07FU_JX240404_reps
801	k__Fungi;p__Ascomycota;c__Leotiomycetes;o__Helotiales;f__unidentified;g__unidentified;s__unidentified	SH018507.07FU_JQ666740_reps_singleton
802	k__Fungi;p__unidentified;c__unidentified;o__unidentified;f__unidentified;g__unidentified;s__unidentified	SH493235.07FU_JX325680_reps_singleton
803	k__Fungi;p__Ascomycota;c__Sordariomycetes;o__Microascales;f__Halosphaeriaceae;g__unidentified;s__unidentified	SH495094.07FU_HG937144_reps_singleton
804	k__Fungi;p__unidentified;c__unidentified;o__unidentified;f__unidentified;g__unidentified;s__unidentified	SH496317.07FU_JX374656_reps_singleton
805	k__Fungi;p__Ascomycota;c__Dothideomycetes;o__Pleosporales;f__unidentified;g__unidentified;s__unidentified	SH204279.07FU_JF449883_reps
806	k__Fungi;p__Basidiomycota;c__Agaricomycetes;o__Phallales;f__Phallaceae;g__Clathrus;s__Clathrus_ruber	SH205137.07FU_GQ981499_refs
807	k__Fungi;p__Ascomycota;c__Saccharomycetes;o__Saccharomycetales;f__Saccharomycetales_fam_Incertae_sedis;g__Candida;s__Candida_parapsilosis	SH197714.07FU_AY939798_refs
808	k__Fungi;p__unidentified;c__unidentified;o__unidentified;f__unidentified;g__unidentified;s__unidentified	SH460297.07FU_KC966081_reps_singleton
809	k__Fungi;p__Ascomycota;c__Leotiomycetes;o__Helotiales;f__unidentified;g__unidentified;s__unidentified	SH018507.07FU_JQ666740_reps_singleton
810	k__Fungi;p__unidentified;c__unidentified;o__unidentified;f__unidentified;g__unidentified;s__unidentified	SH195344.07FU_HG328082_reps
811	k__Fungi;p__Ascomycota;c__Sordariomycetes;o__Hypocreales;f__Nectriaceae;g__unidentified;s__unidentified	SH521395.07FU_HG936111_reps
812	k__Fungi;p__Ascomycota;c__Dothideomycetes;o__Botryosphaeriales;f__Botryosphaeriaceae;g__Sphaeropsis;s__Sphaeropsis_sapinea	SH017225.07FU_HM467666_reps_singleton
813	k__Fungi;p__Ascomycota;c__Dothideomycetes;o__unidentified;f__unidentified;g__unidentified;s__unidentified	SH186607.07FU_EU869182_reps
814	k__Fungi;p__Ascomycota;c__Orbiliomycetes;o__Orbiliales;f__Orbiliaceae;g__unidentified;s__unidentified	SH208819.07FU_U51957_reps
815	k__Fungi;p__unidentified;c__unidentified;o__unidentified;f__unidentified;g__unidentified;s__unidentified	SH024172.07FU_KF617406_reps_singleton
816	k__Fungi;p__Ascomycota;c__Sordariomycetes;o__Hypocreales;f__Nectriaceae;g__Fusarium;s__Fusarium_acutatum	SH443358.07FU_AY213653_refs
817	k__Fungi;p__Ascomycota;c__unidentified;o__unidentified;f__unidentified;g__unidentified;s__unidentified	SH188230.07FU_JQ658342_reps
818	k__Fungi;p__Glomeromycota;c__Glomeromycetes;o__Glomerales;f__Glomeraceae;g__unidentified;s__unidentified	SH529448.07FU_HG425982_reps
819	k__Fungi;p__unidentified;c__unidentified;o__unidentified;f__unidentified;g__unidentified;s__unidentified	SH027065.07FU_KF675434_reps_singleton
820	k__Fungi;p__Ascomycota;c__unidentified;o__unidentified;f__unidentified;g__unidentified;s__unidentified	SH188230.07FU_JQ658342_reps
821	k__Fungi;p__Ascomycota;c__Sordariomycetes;o__Sordariales;f__Chaetomiaceae;g__unidentified;s__unidentified	SH490395.07FU_KP235787_reps_singleton
822	k__Fungi;p__Glomeromycota;c__Glomeromycotina_cls_Incertae_sedis;o__GS24;f__unidentified;g__unidentified;s__unidentified	SH495826.07FU_KY687650_reps_singleton
823	k__Fungi;p__unidentified;c__unidentified;o__unidentified;f__unidentified;g__unidentified;s__unidentified	SH496317.07FU_JX374656_reps_singleton
824	k__Fungi;p__Basidiomycota;c__Agaricomycetes;o__Hymenochaetales;f__Hymenochaetaceae;g__Hymenochaete;s__Hymenochaete_quercicola	SH630644.07FU_KU975474_reps_singleton
825	k__Fungi;p__Basidiomycota;c__Agaricomycetes;o__Phallales;f__Phallaceae;g__Clathrus;s__Clathrus_ruber	SH205137.07FU_GQ981499_refs
826	k__Fungi;p__Chytridiomycota;c__Spizellomycetes;o__Spizellomycetales;f__Spizellomycetaceae;g__Spizellomyces;s__unidentified	SH461046.07FU_EU480331_reps_singleton
827	k__Fungi;p__Kickxellomycota;c__Kickxellomycetes;o__Kickxellales;f__Kickxellaceae;g__Ramicandelaber;s__Ramicandelaber_taiwanensis	SH006494.07FU_HQ542911_reps_singleton
828	k__Fungi;p__Ascomycota;c__unidentified;o__unidentified;f__unidentified;g__unidentified;s__unidentified	SH188230.07FU_JQ658342_reps
829	k__Fungi;p__unidentified;c__unidentified;o__unidentified;f__unidentified;g__unidentified;s__unidentified	SH493305.07FU_JX387686_reps_singleton
830	k__Fungi;p__Ascomycota;c__unidentified;o__unidentified;f__unidentified;g__unidentified;s__unidentified	SH188230.07FU_JQ658342_reps
831	k__Fungi;p__Ascomycota;c__unidentified;o__unidentified;f__unidentified;g__unidentified;s__unidentified	SH188230.07FU_JQ658342_reps
832	k__Fungi;p__Basidiomycota;c__Agaricomycetes;o__Auriculariales;f__Auriculariales_fam_Incertae_sedis;g__Heterochaete;s__Heterochaete_shearii	SH203202.07FU_AF291284_refs
833	k__Fungi;p__Ascomycota;c__Leotiomycetes;o__Erysiphales;f__Erysiphaceae;g__Erysiphe;s__Erysiphe_eschscholziae	SH530163.07FU_KT588626_reps
834	k__Fungi;p__Ascomycota;c__Dothideomycetes;o__Tubeufiales;f__Tubeufiaceae;g__unidentified;s__unidentified	SH209464.07FU_AY916461_reps
835	k__Fungi;p__Ascomycota;c__Leotiomycetes;o__Helotiales;f__unidentified;g__unidentified;s__unidentified	SH018507.07FU_JQ666740_reps_singleton
836	k__Fungi;p__unidentified;c__unidentified;o__unidentified;f__unidentified;g__unidentified;s__unidentified	SH493235.07FU_JX325680_reps_singleton
837	k__Fungi;p__Glomeromycota;c__Glomeromycetes;o__Diversisporales;f__Acaulosporaceae;g__Acaulospora;s__Acaulospora_spinosa	SH388087.07FU_FR750156_refs_singleton
838	k__Fungi;p__Glomeromycota;c__Glomeromycetes;o__Glomerales;f__Glomeraceae;g__unidentified;s__unidentified	SH212927.07FU_HF970213_reps
839	k__Fungi;p__unidentified;c__unidentified;o__unidentified;f__unidentified;g__unidentified;s__unidentified	SH493235.07FU_JX325680_reps_singleton
840	k__Fungi;p__Ascomycota;c__Sordariomycetes;o__Hypocreales;f__Nectriaceae;g__Fusarium;s__Fusarium_acutatum	SH443358.07FU_AY213653_refs
841	k__Fungi;p__Basidiomycota;c__Agaricomycetes;o__Auriculariales;f__unidentified;g__unidentified;s__unidentified	SH497038.07FU_KM374359_reps_singleton
842	k__Fungi;p__Ascomycota;c__Sordariomycetes;o__Microascales;f__Halosphaeriaceae;g__unidentified;s__unidentified	SH495094.07FU_HG937144_reps_singleton
843	k__Fungi;p__Basidiomycota;c__Agaricomycetes;o__Agaricales;f__Typhulaceae;g__Typhula;s__Typhula_phacorrhiza	SH215725.07FU_AF193384_refs
844	k__Fungi;p__Ascomycota;c__Sordariomycetes;o__Microascales;f__Halosphaeriaceae;g__unidentified;s__unidentified	SH495094.07FU_HG937144_reps_singleton
845	k__Fungi;p__Ascomycota;c__unidentified;o__unidentified;f__unidentified;g__unidentified;s__unidentified	SH188230.07FU_JQ658342_reps
846	k__Fungi;p__Ascomycota;c__unidentified;o__unidentified;f__unidentified;g__unidentified;s__unidentified	SH202727.07FU_EF160066_reps
847	k__Fungi;p__unidentified;c__unidentified;o__unidentified;f__unidentified;g__unidentified;s__unidentified	SH496317.07FU_JX374656_reps_singleton
848	k__Fungi;p__Basidiomycota;c__Agaricomycetes;o__Agaricales;f__Psathyrellaceae;g__Psathyrella;s__Psathyrella_fimiseda	SH220408.07FU_DQ389690_refs
849	k__Fungi;p__Basidiomycota;c__Tremellomycetes;o__Trichosporonales;f__Trichosporonaceae;g__Cutaneotrichosporon;s__Cutaneotrichosporon_cyanovorans	SH182011.07FU_JF680900_refs
850	k__Fungi;p__Ascomycota;c__unidentified;o__unidentified;f__unidentified;g__unidentified;s__unidentified	SH188230.07FU_JQ658342_reps
851	k__Fungi;p__unidentified;c__unidentified;o__unidentified;f__unidentified;g__unidentified;s__unidentified	SH524250.07FU_KP235701_reps
852	k__Fungi;p__Glomeromycota;c__Glomeromycetes;o__Archaeosporales;f__unidentified;g__unidentified;s__Archaeosporales_sp	SH129000.07FU_JN581956_refs_singleton
853	k__Fungi;p__Ascomycota;c__Sordariomycetes;o__Hypocreales;f__Nectriaceae;g__unidentified;s__unidentified	SH020036.07FU_KF060213_reps_singleton
854	k__Fungi;p__Ascomycota;c__Archaeorhizomycetes;o__Archaeorhizomycetales;f__Archaeorhizomycetaceae;g__Archaeorhizomyces;s__unidentified	SH180996.07FU_KC222789_reps
855	k__Fungi;p__unidentified;c__unidentified;o__unidentified;f__unidentified;g__unidentified;s__unidentified	SH496351.07FU_JX387306_reps_singleton
856	k__Fungi;p__Mortierellomycota;c__Mortierellomycotina_cls_Incertae_sedis;o__Mortierellales;f__Mortierellaceae;g__unidentified;s__unidentified	SH495981.07FU_HG935714_reps_singleton
857	k__Fungi;p__unidentified;c__unidentified;o__unidentified;f__unidentified;g__unidentified;s__unidentified	SH493235.07FU_JX325680_reps_singleton
858	k__Fungi;p__Chytridiomycota;c__Chytridiomycetes;o__unidentified;f__unidentified;g__unidentified;s__unidentified	SH177616.07FU_DQ421229_reps
859	k__Fungi;p__Ascomycota;c__Orbiliomycetes;o__Orbiliales;f__unidentified;g__unidentified;s__unidentified	SH484181.07FU_GU053817_reps_singleton
860	k__Fungi;p__Basidiomycota;c__Tremellomycetes;o__Tremellales;f__Tremellaceae;g__Papiliotrema;s__Papiliotrema_pseudoalba	SH205054.07FU_AF444399_refs
861	k__Fungi;p__Ascomycota;c__unidentified;o__unidentified;f__unidentified;g__unidentified;s__unidentified	SH188230.07FU_JQ658342_reps
862	k__Fungi;p__Ascomycota;c__Dothideomycetes;o__Pleosporales;f__unidentified;g__unidentified;s__unidentified	SH021815.07FU_FJ554134_reps_singleton
863	k__Fungi;p__Glomeromycota;c__Glomeromycetes;o__Glomerales;f__Glomeraceae;g__Glomus;s__unidentified	SH487563.07FU_KF836967_reps_singleton
864	k__Fungi;p__Ascomycota;c__Sordariomycetes;o__Coniochaetales;f__Coniochaetaceae;g__Coniochaeta;s__Coniochaeta_gigantospora	SH123545.07FU_JN684909_refs_singleton
865	k__Fungi;p__unidentified;c__unidentified;o__unidentified;f__unidentified;g__unidentified;s__unidentified	SH493235.07FU_JX325680_reps_singleton
866	k__Fungi;p__Ascomycota;c__Leotiomycetes;o__Helotiales;f__unidentified;g__unidentified;s__unidentified	SH018507.07FU_JQ666740_reps_singleton
867	k__Fungi;p__Ascomycota;c__Eurotiomycetes;o__Chaetothyriales;f__Herpotrichiellaceae;g__Exophiala;s__Exophiala_salmonis	SH197672.07FU_KF928440_reps
868	k__Fungi;p__Ascomycota;c__Sordariomycetes;o__Sordariales;f__Cephalothecaceae;g__unidentified;s__unidentified	SH210940.07FU_KC311468_reps
869	k__Fungi;p__Glomeromycota;c__Glomeromycetes;o__Glomerales;f__Glomeraceae;g__unidentified;s__unidentified	SH175623.07FU_AM992812_reps
870	k__Fungi;p__Basidiomycota;c__Agaricomycetes;o__Agaricales;f__Mycenaceae;g__Mycena;s__unidentified	SH007074.07FU_AB520493_reps_singleton
871	k__Fungi;p__Mortierellomycota;c__Mortierellomycotina_cls_Incertae_sedis;o__Mortierellales;f__Mortierellaceae;g__unidentified;s__unidentified	SH495981.07FU_HG935714_reps_singleton
872	k__Fungi;p__Ascomycota;c__Sordariomycetes;o__Hypocreales;f__Nectriaceae;g__unidentified;s__unidentified	SH530126.07FU_HG937034_reps
873	k__Fungi;p__Chytridiomycota;c__Chytridiomycetes;o__unidentified;f__unidentified;g__unidentified;s__unidentified	SH478476.07FU_EU489949_reps_singleton
874	k__Fungi;p__unidentified;c__unidentified;o__unidentified;f__unidentified;g__unidentified;s__unidentified	SH488012.07FU_KT328615_reps_singleton
875	k__Fungi;p__Ascomycota;c__Sordariomycetes;o__Hypocreales;f__Nectriaceae;g__unidentified;s__unidentified	SH020036.07FU_KF060213_reps_singleton
876	k__Fungi;p__Mortierellomycota;c__Mortierellomycotina_cls_Incertae_sedis;o__Mortierellales;f__Mortierellaceae;g__unidentified;s__unidentified	SH495981.07FU_HG935714_reps_singleton
877	k__Fungi;p__Basidiomycota;c__Agaricomycetes;o__Boletales;f__Rhizopogonaceae;g__Fevansia;s__Fevansia_aurantiaca	SH217446.07FU_JX454968_reps
878	k__Fungi;p__Ascomycota;c__Sordariomycetes;o__Sordariales;f__Sordariales_fam_Incertae_sedis;g__Ramophialophora;s__Ramophialophora_humicola	SH215228.07FU_FM955449_refs
879	k__Fungi;p__Ascomycota;c__Leotiomycetes;o__Helotiales;f__unidentified;g__unidentified;s__unidentified	SH018507.07FU_JQ666740_reps_singleton
880	k__Fungi;p__unidentified;c__unidentified;o__unidentified;f__unidentified;g__unidentified;s__unidentified	SH496248.07FU_JX323057_reps_singleton
881	k__Fungi;p__Glomeromycota;c__Glomeromycetes;o__Diversisporales;f__Gigasporaceae;g__Dentiscutata;s__Dentiscutata_erythropus	SH203810.07FU_FR750145_reps
882	k__Fungi;p__unidentified;c__unidentified;o__unidentified;f__unidentified;g__unidentified;s__unidentified	SH004961.07FU_KF800447_reps_singleton
883	k__Fungi;p__Ascomycota;c__Sordariomycetes;o__Hypocreales;f__Nectriaceae;g__unidentified;s__unidentified	SH020036.07FU_KF060213_reps_singleton
884	k__Fungi;p__unidentified;c__unidentified;o__unidentified;f__unidentified;g__unidentified;s__unidentified	SH631134.07FU_KX515396_reps_singleton
885	k__Fungi;p__Ascomycota;c__Leotiomycetes;o__Helotiales;f__unidentified;g__unidentified;s__unidentified	SH018507.07FU_JQ666740_reps_singleton
886	k__Fungi;p__Ascomycota;c__Sordariomycetes;o__Hypocreales;f__Clavicipitaceae;g__unidentified;s__unidentified	SH192581.07FU_AB378550_reps
887	k__Fungi;p__unidentified;c__unidentified;o__unidentified;f__unidentified;g__unidentified;s__unidentified	SH478028.07FU_HG513108_reps_singleton
888	k__Fungi;p__Ascomycota;c__Orbiliomycetes;o__Orbiliales;f__unidentified;g__unidentified;s__unidentified	SH471119.07FU_UDB002659_reps_singleton
889	k__Fungi;p__Ascomycota;c__unidentified;o__unidentified;f__unidentified;g__unidentified;s__unidentified	SH179786.07FU_JQ070457_reps
890	k__Fungi;p__unidentified;c__unidentified;o__unidentified;f__unidentified;g__unidentified;s__unidentified	SH496317.07FU_JX374656_reps_singleton
891	k__Fungi;p__Ascomycota;c__Leotiomycetes;o__Helotiales;f__unidentified;g__unidentified;s__unidentified	SH018507.07FU_JQ666740_reps_singleton
892	k__Fungi;p__Basidiomycota;c__Tremellomycetes;o__Tremellales;f__Tremellaceae;g__Dioszegia;s__Dioszegia_zsoltii_var._zsoltii	SH236925.07FU_AF385445_refs
893	k__Fungi;p__Ascomycota;c__Dothideomycetes;o__unidentified;f__unidentified;g__unidentified;s__unidentified	SH206784.07FU_JQ761665_reps
894	k__Fungi;p__Ascomycota;c__Leotiomycetes;o__Helotiales;f__unidentified;g__unidentified;s__unidentified	SH018507.07FU_JQ666740_reps_singleton
895	k__Fungi;p__unidentified;c__unidentified;o__unidentified;f__unidentified;g__unidentified;s__unidentified	SH025943.07FU_KF800344_reps_singleton
896	k__Fungi;p__Glomeromycota;c__Glomeromycetes;o__Diversisporales;f__Gigasporaceae;g__Dentiscutata;s__Dentiscutata_erythropus	SH203810.07FU_FR750145_reps
897	k__Fungi;p__unidentified;c__unidentified;o__unidentified;f__unidentified;g__unidentified;s__unidentified	SH205790.07FU_KT289554_reps
898	k__Fungi;p__Ascomycota;c__Sordariomycetes;o__Microascales;f__Halosphaeriaceae;g__unidentified;s__unidentified	SH495094.07FU_HG937144_reps_singleton
899	k__Fungi;p__Ascomycota;c__unidentified;o__unidentified;f__unidentified;g__unidentified;s__unidentified	SH188230.07FU_JQ658342_reps
900	k__Fungi;p__Basidiomycota;c__Tremellomycetes;o__Cystofilobasidiales;f__Cystofilobasidiaceae;g__Cystofilobasidium;s__Cystofilobasidium_macerans	SH194015.07FU_JX546602_reps
901	k__Fungi;p__Ascomycota;c__Sordariomycetes;o__Microascales;f__Halosphaeriaceae;g__unidentified;s__unidentified	SH495094.07FU_HG937144_reps_singleton
902	k__Fungi;p__Chytridiomycota;c__unidentified;o__unidentified;f__unidentified;g__unidentified;s__unidentified	SH175963.07FU_DQ421130_reps
903	k__Fungi;p__unidentified;c__unidentified;o__unidentified;f__unidentified;g__unidentified;s__unidentified	SH460297.07FU_KC966081_reps_singleton
904	k__Fungi;p__Glomeromycota;c__Glomeromycetes;o__Glomerales;f__Glomeraceae;g__Dominikia;s__Dominikia_iranica	SH192874.07FU_KJ564154_reps
905	k__Fungi;p__Glomeromycota;c__Glomeromycetes;o__Glomerales;f__Glomeraceae;g__unidentified;s__unidentified	SH493069.07FU_KM041806_reps_singleton
906	k__Fungi;p__Glomeromycota;c__Glomeromycetes;o__Glomerales;f__Glomeraceae;g__Glomus;s__Glomus_macrocarpum	SH108476.07FU_FR750363_refs
907	k__Fungi;p__Ascomycota;c__Sordariomycetes;o__Sordariomycetidae_ord_Incertae_sedis;f__Annulatascaceae;g__Conlarium;s__unidentified	SH020438.07FU_JX489782_reps_singleton
908	k__Fungi;p__unidentified;c__unidentified;o__unidentified;f__unidentified;g__unidentified;s__unidentified	SH486561.07FU_EU144460_reps_singleton
909	k__Fungi;p__unidentified;c__unidentified;o__unidentified;f__unidentified;g__unidentified;s__unidentified	SH493235.07FU_JX325680_reps_singleton
910	k__Fungi;p__Ascomycota;c__Leotiomycetes;o__Helotiales;f__unidentified;g__unidentified;s__unidentified	SH018507.07FU_JQ666740_reps_singleton
911	k__Fungi;p__Ascomycota;c__Dothideomycetes;o__Tubeufiales;f__Tubeufiaceae;g__unidentified;s__unidentified	SH209464.07FU_AY916461_reps
912	k__Fungi;p__Ascomycota;c__Leotiomycetes;o__Helotiales;f__unidentified;g__unidentified;s__unidentified	SH018507.07FU_JQ666740_reps_singleton
913	k__Fungi;p__Ascomycota;c__unidentified;o__unidentified;f__unidentified;g__unidentified;s__unidentified	SH489622.07FU_KT161051_reps_singleton
914	k__Fungi;p__Ascomycota;c__Sordariomycetes;o__Hypocreales;f__Hypocreaceae;g__Trichoderma;s__unidentified	SH181352.07FU_FN812833_reps
915	k__Fungi;p__Ascomycota;c__Orbiliomycetes;o__Orbiliales;f__unidentified;g__unidentified;s__unidentified	SH484181.07FU_GU053817_reps_singleton
916	k__Fungi;p__Mortierellomycota;c__Mortierellomycotina_cls_Incertae_sedis;o__Mortierellales;f__Mortierellaceae;g__unidentified;s__unidentified	SH495981.07FU_HG935714_reps_singleton
917	k__Fungi;p__Ascomycota;c__Archaeorhizomycetes;o__Archaeorhizomycetales;f__Archaeorhizomycetaceae;g__Archaeorhizomyces;s__unidentified	SH180996.07FU_KC222789_reps
918	k__Fungi;p__Basidiomycota;c__Agaricomycetes;o__Trechisporales;f__unidentified;g__unidentified;s__unidentified	SH528284.07FU_KT581924_reps
919	k__Fungi;p__Ascomycota;c__Sordariomycetes;o__Chaetosphaeriales;f__Chaetosphaeriaceae;g__Chaetosphaeria;s__unidentified	SH016138.07FU_JX860441_reps_singleton
920	k__Fungi;p__Basidiomycota;c__Microbotryomycetes;o__Sporidiobolales;f__Sporidiobolaceae;g__Rhodosporidiobolus;s__unidentified	SH194511.07FU_JN246560_reps
921	k__Fungi;p__Basidiomycota;c__Agaricomycetes;o__Polyporales;f__unidentified;g__unidentified;s__unidentified	SH187238.07FU_AB811852_reps
922	k__Fungi;p__Ascomycota;c__unidentified;o__unidentified;f__unidentified;g__unidentified;s__unidentified	SH181580.07FU_GQ331985_reps
923	k__Fungi;p__Mucoromycota;c__Mucoromycetes;o__Mucorales;f__Mucoraceae;g__Mucor;s__Mucor_circinelloides	SH090863.07FU_JF439685_refs
924	k__Fungi;p__Ascomycota;c__Dothideomycetes;o__unidentified;f__unidentified;g__unidentified;s__unidentified	SH183012.07FU_KX096684_reps
925	k__Fungi;p__Ascomycota;c__Pezizomycetes;o__Pezizales;f__Helvellaceae;g__unidentified;s__unidentified	SH027417.07FU_AJ879682_reps_singleton
926	k__Fungi;p__Ascomycota;c__Sordariomycetes;o__Hypocreales;f__Ophiocordycipitaceae;g__Haptocillium;s__Haptocillium_balanoides	SH007107.07FU_EU086434_reps_singleton
927	k__Fungi;p__Basidiomycota;c__Agaricomycetes;o__Polyporales;f__Polyporaceae;g__Trametes;s__Trametes_gibbosa	SH185075.07FU_KU863061_reps
928	k__Fungi;p__Glomeromycota;c__Paraglomeromycetes;o__Paraglomerales;f__unidentified;g__unidentified;s__unidentified	SH196629.07FU_KF849627_reps
929	k__Fungi;p__Ascomycota;c__Sordariomycetes;o__Sordariales;f__Sordariales_fam_Incertae_sedis;g__Pseudoacremonium;s__Pseudoacremonium_sacchari	SH026839.07FU_KJ869144_reps_singleton
930	k__Fungi;p__Ascomycota;c__Sordariomycetes;o__Microascales;f__Ceratocystidaceae;g__Ceratocystis;s__Ceratocystis_radicicola	SH200146.07FU_KU978911_reps
931	k__Fungi;p__Ascomycota;c__Sordariomycetes;o__Trichosphaeriales;f__Trichosphaeriales_fam_Incertae_sedis;g__Nigrospora;s__Nigrospora_oryzae	SH177642.07FU_KF128862_reps
932	k__Fungi;p__Ascomycota;c__Orbiliomycetes;o__Orbiliales;f__unidentified;g__unidentified;s__unidentified	SH471119.07FU_UDB002659_reps_singleton
933	k__Fungi;p__Ascomycota;c__Dothideomycetes;o__Pleosporales;f__Pleosporales_fam_Incertae_sedis;g__Ascochyta;s__Ascochyta_medicaginicola_var._macrospora	SH091871.07FU_GU237749_refs
934	k__Fungi;p__Ascomycota;c__Leotiomycetes;o__Helotiales;f__unidentified;g__unidentified;s__unidentified	SH018507.07FU_JQ666740_reps_singleton
935	k__Fungi;p__Mortierellomycota;c__Mortierellomycotina_cls_Incertae_sedis;o__Mortierellales;f__Mortierellaceae;g__unidentified;s__unidentified	SH495981.07FU_HG935714_reps_singleton
936	k__Fungi;p__Ascomycota;c__Eurotiomycetes;o__Eurotiales;f__Trichocomaceae;g__Aspergillus;s__Aspergillus_conicus	SH086612.07FU_EF652039_refs
937	k__Fungi;p__Basidiomycota;c__Agaricomycetes;o__Hymenochaetales;f__Hymenochaetaceae;g__Hymenochaete;s__unidentified	SH488338.07FU_KP814221_reps_singleton
938	k__Fungi;p__Glomeromycota;c__Glomeromycetes;o__Glomerales;f__Glomeraceae;g__unidentified;s__unidentified	SH001078.07FU_FR873159_reps_singleton
939	k__Fungi;p__unidentified;c__unidentified;o__unidentified;f__unidentified;g__unidentified;s__unidentified	SH496317.07FU_JX374656_reps_singleton
940	k__Fungi;p__unidentified;c__unidentified;o__unidentified;f__unidentified;g__unidentified;s__unidentified	SH491923.07FU_KM108758_reps_singleton
941	k__Fungi;p__Basidiomycota;c__Agaricomycetes;o__Agaricales;f__Clavariaceae;g__Clavulinopsis;s__Clavulinopsis_fusiformis	SH197802.07FU_HQ021865_reps
942	k__Fungi;p__Ascomycota;c__unidentified;o__unidentified;f__unidentified;g__unidentified;s__unidentified	SH216603.07FU_FR682289_reps
943	k__Fungi;p__unidentified;c__unidentified;o__unidentified;f__unidentified;g__unidentified;s__unidentified	SH496317.07FU_JX374656_reps_singleton
944	k__Fungi;p__Ascomycota;c__Sordariomycetes;o__Sordariales;f__Lasiosphaeriaceae;g__Echria;s__unidentified	SH174564.07FU_JX042854_reps
945	k__Fungi;p__Ascomycota;c__Dothideomycetes;o__Pleosporales;f__Dictyosporiaceae;g__Pseudocoleophoma;s__Pseudocoleophoma_calamagrostidis	SH496357.07FU_LC014592_reps_singleton
946	k__Fungi;p__unidentified;c__unidentified;o__unidentified;f__unidentified;g__unidentified;s__unidentified	SH493235.07FU_JX325680_reps_singleton
947	k__Fungi;p__unidentified;c__unidentified;o__unidentified;f__unidentified;g__unidentified;s__unidentified	SH493235.07FU_JX325680_reps_singleton
948	k__Fungi;p__Chytridiomycota;c__Spizellomycetes;o__Spizellomycetales;f__unidentified;g__unidentified;s__unidentified	SH001928.07FU_KC965334_reps_singleton
949	k__Fungi;p__Basidiomycota;c__Agaricomycetes;o__Agaricales;f__Clavariaceae;g__unidentified;s__unidentified	SH493676.07FU_KP889550_reps_singleton
950	k__Fungi;p__Basidiomycota;c__Agaricomycetes;o__Agaricales;f__Psathyrellaceae;g__Psathyrella;s__Psathyrella_sulcatotuberculosa	SH523263.07FU_KJ138423_reps
951	k__Fungi;p__unidentified;c__unidentified;o__unidentified;f__unidentified;g__unidentified;s__unidentified	SH640517.07FU_KT758135_reps
952	k__Fungi;p__Glomeromycota;c__Paraglomeromycetes;o__Paraglomerales;f__unidentified;g__unidentified;s__unidentified	SH470020.07FU_AB520480_reps_singleton
953	k__Fungi;p__Glomeromycota;c__Glomeromycetes;o__Glomerales;f__Glomeraceae;g__unidentified;s__unidentified	SH493070.07FU_KM041795_reps_singleton
954	k__Fungi;p__unidentified;c__unidentified;o__unidentified;f__unidentified;g__unidentified;s__unidentified	SH527582.07FU_JX326368_reps
955	k__Fungi;p__Glomeromycota;c__Glomeromycetes;o__Glomerales;f__Glomeraceae;g__Glomus;s__Glomus_macrocarpum	SH017249.07FU_KX485375_reps_singleton
956	k__Fungi;p__unidentified;c__unidentified;o__unidentified;f__unidentified;g__unidentified;s__unidentified	SH631433.07FU_KR004937_reps_singleton
957	k__Fungi;p__Basidiomycota;c__Cystobasidiomycetes;o__Cystobasidiomycetes_ord_Incertae_sedis;f__Symmetrosporaceae;g__Symmetrospora;s__Symmetrospora_coprosmae	SH277511.07FU_AF444577_refs
958	k__Fungi;p__unidentified;c__unidentified;o__unidentified;f__unidentified;g__unidentified;s__unidentified	SH525542.07FU_JX320398_reps
959	k__Fungi;p__Mortierellomycota;c__Mortierellomycotina_cls_Incertae_sedis;o__Mortierellales;f__Mortierellaceae;g__unidentified;s__unidentified	SH495981.07FU_HG935714_reps_singleton
960	k__Fungi;p__Ascomycota;c__Sordariomycetes;o__Hypocreales;f__Nectriaceae;g__unidentified;s__unidentified	SH020036.07FU_KF060213_reps_singleton
961	k__Fungi;p__unidentified;c__unidentified;o__unidentified;f__unidentified;g__unidentified;s__unidentified	SH459912.07FU_KF296904_reps_singleton
962	k__Fungi;p__unidentified;c__unidentified;o__unidentified;f__unidentified;g__unidentified;s__unidentified	SH491057.07FU_KP889724_reps_singleton
963	k__Fungi;p__Ascomycota;c__Leotiomycetes;o__Helotiales;f__Phacidiaceae;g__Phacidium;s__Phacidium_grevilleae	SH627048.07FU_KR476718_refs_singleton
964	k__Fungi;p__Ascomycota;c__Orbiliomycetes;o__Orbiliales;f__Orbiliaceae;g__unidentified;s__unidentified	SH196401.07FU_AY509930_reps
965	k__Fungi;p__Basidiomycota;c__Agaricomycetes;o__Phallales;f__Phallaceae;g__Phallus;s__unidentified	SH199950.07FU_KF052627_reps
966	k__Fungi;p__Ascomycota;c__Pezizomycotina_cls_Incertae_sedis;o__Pezizomycotina_ord_Incertae_sedis;f__Pezizomycotina_fam_Incertae_sedis;g__Polyschema;s__Polyschema_sclerotigenum	SH488720.07FU_KP769975_refs_singleton
967	k__Fungi;p__Ascomycota;c__unidentified;o__unidentified;f__unidentified;g__unidentified;s__unidentified	SH521874.07FU_HG936831_reps
968	k__Fungi;p__Ascomycota;c__unidentified;o__unidentified;f__unidentified;g__unidentified;s__unidentified	SH489622.07FU_KT161051_reps_singleton
969	k__Fungi;p__Basidiomycota;c__Agaricomycetes;o__Polyporales;f__Meruliaceae;g__Mycoacia;s__Mycoacia_fuscoatra	SH193445.07FU_UDB016325_refs
970	k__Fungi;p__unidentified;c__unidentified;o__unidentified;f__unidentified;g__unidentified;s__unidentified	SH004961.07FU_KF800447_reps_singleton
971	k__Fungi;p__unidentified;c__unidentified;o__unidentified;f__unidentified;g__unidentified;s__unidentified	SH186368.07FU_AF461612_reps
972	k__Fungi;p__Ascomycota;c__Leotiomycetes;o__Helotiales;f__Hyaloscyphaceae;g__Lachnum;s__Lachnum_pygmaeum	SH201605.07FU_FJ378855_reps
973	k__Fungi;p__Ascomycota;c__Leotiomycetes;o__Helotiales;f__unidentified;g__unidentified;s__unidentified	SH018507.07FU_JQ666740_reps_singleton
974	k__Fungi;p__unidentified;c__unidentified;o__unidentified;f__unidentified;g__unidentified;s__unidentified	SH496317.07FU_JX374656_reps_singleton
975	k__Fungi;p__Basidiomycota;c__Agaricomycetes;o__Agaricales;f__Entolomataceae;g__Entoloma;s__Entoloma_undatum	SH185820.07FU_JF908007_reps
976	k__Fungi;p__Mortierellomycota;c__Mortierellomycotina_cls_Incertae_sedis;o__Mortierellales;f__Mortierellaceae;g__unidentified;s__unidentified	SH495981.07FU_HG935714_reps_singleton
977	k__Fungi;p__Mortierellomycota;c__Mortierellomycotina_cls_Incertae_sedis;o__Mortierellales;f__Mortierellaceae;g__unidentified;s__unidentified	SH495981.07FU_HG935714_reps_singleton
978	k__Fungi;p__Ascomycota;c__Sordariomycetes;o__Hypocreales;f__Nectriaceae;g__unidentified;s__unidentified	SH530126.07FU_HG937034_reps
979	k__Fungi;p__Glomeromycota;c__Glomeromycetes;o__Glomerales;f__Glomeraceae;g__unidentified;s__unidentified	SH204110.07FU_JX276906_reps
980	k__Fungi;p__Ascomycota;c__unidentified;o__unidentified;f__unidentified;g__unidentified;s__unidentified	SH188230.07FU_JQ658342_reps
981	k__Fungi;p__Basidiomycota;c__Agaricomycetes;o__Amylocorticiales;f__Amylocorticiaceae;g__Plicaturopsis;s__Plicaturopsis_crispa	SH213125.07FU_UDB016372_refs
982	k__Fungi;p__Glomeromycota;c__Glomeromycetes;o__Archaeosporales;f__unidentified;g__unidentified;s__unidentified	SH217165.07FU_JN581948_refs
983	k__Fungi;p__Ascomycota;c__unidentified;o__unidentified;f__unidentified;g__unidentified;s__unidentified	SH212602.07FU_KF800322_reps
984	k__Fungi;p__unidentified;c__unidentified;o__unidentified;f__unidentified;g__unidentified;s__unidentified	SH630852.07FU_KX515080_reps_singleton
985	k__Fungi;p__Basidiomycota;c__Agaricomycetes;o__Polyporales;f__unidentified;g__unidentified;s__unidentified	SH023476.07FU_EF619876_reps_singleton
986	k__Fungi;p__Ascomycota;c__Dothideomycetes;o__Dothideales;f__Dothioraceae;g__Kabatiella;s__Kabatiella_zeae	SH525631.07FU_KP067091_reps
987	k__Fungi;p__Ascomycota;c__Eurotiomycetes;o__Eurotiales;f__Trichocomaceae;g__Penicillium;s__Penicillium_laeve	SH547185.07FU_KF667369_refs_singleton
988	k__Fungi;p__unidentified;c__unidentified;o__unidentified;f__unidentified;g__unidentified;s__unidentified	SH629479.07FU_KX013160_reps_singleton
989	k__Fungi;p__Ascomycota;c__Sordariomycetes;o__unidentified;f__unidentified;g__unidentified;s__unidentified	SH180909.07FU_HM239737_reps
990	k__Fungi;p__Ascomycota;c__Sordariomycetes;o__Microascales;f__Halosphaeriaceae;g__unidentified;s__unidentified	SH495094.07FU_HG937144_reps_singleton
991	k__Fungi;p__Ascomycota;c__Dothideomycetes;o__Pleosporales;f__unidentified;g__unidentified;s__unidentified	SH183023.07FU_KT290987_reps
992	k__Fungi;p__Chytridiomycota;c__Rhizophlyctiomycetes;o__Rhizophlyctidales;f__Rhizophlyctidaceae;g__Rhizophlyctis;s__Rhizophlyctis_rosea	SH202562.07FU_EU379203_reps
993	k__Fungi;p__Basidiomycota;c__Agaricomycetes;o__Sebacinales;f__Serendipitaceae;g__Serendipita;s__Serendipita_sp	SH233290.07FU_FN663810_refs
994	k__Fungi;p__Chytridiomycota;c__Rhizophlyctiomycetes;o__Rhizophlyctidales;f__Rhizophlyctidaceae;g__Rhizophlyctis;s__Rhizophlyctis_rosea	SH202562.07FU_EU379203_reps
995	k__Fungi;p__unidentified;c__unidentified;o__unidentified;f__unidentified;g__unidentified;s__unidentified	SH490643.07FU_JX385988_reps_singleton
996	k__Fungi;p__Ascomycota;c__Sordariomycetes;o__Hypocreales;f__Nectriaceae;g__unidentified;s__unidentified	SH020036.07FU_KF060213_reps_singleton
997	k__Fungi;p__Glomeromycota;c__Glomeromycetes;o__Glomerales;f__Glomeraceae;g__unidentified;s__unidentified	SH202640.07FU_KF849683_reps
998	k__Fungi;p__Ascomycota;c__Leotiomycetes;o__Helotiales;f__unidentified;g__unidentified;s__unidentified	SH018507.07FU_JQ666740_reps_singleton
999	k__Fungi;p__Mortierellomycota;c__Mortierellomycotina_cls_Incertae_sedis;o__Mortierellales;f__Mortierellaceae;g__Mortierella;s__unidentified	SH629613.07FU_KT964849_reps_singleton
1000	k__Fungi;p__Ascomycota;c__Dothideomycetes;o__Hysteriales;f__Hysteriaceae;g__Gloniopsis;s__unidentified	SH033755.07FU_KJ418115_reps_singleton
1001	k__Fungi;p__Basidiomycota;c__Agaricomycetes;o__Agaricales;f__Bolbitiaceae;g__Conocybe;s__Conocybe_velutipes	SH220674.07FU_HG936609_reps
1002	k__Fungi;p__Basidiomycota;c__Agaricomycetes;o__Cantharellales;f__Hydnaceae;g__Sistotrema;s__unidentified	SH197509.07FU_DQ974821_refs
1003	k__Fungi;p__unidentified;c__unidentified;o__unidentified;f__unidentified;g__unidentified;s__unidentified	SH630034.07FU_KX515008_reps_singleton
1004	k__Fungi;p__unidentified;c__unidentified;o__unidentified;f__unidentified;g__unidentified;s__unidentified	SH496317.07FU_JX374656_reps_singleton
1005	k__Fungi;p__Ascomycota;c__Sordariomycetes;o__Hypocreales;f__Hypocreaceae;g__Trichoderma;s__Trichoderma_longibrachiatum	SH206530.07FU_Z31019_refs
1006	k__Fungi;p__Ascomycota;c__Eurotiomycetes;o__Eurotiales;f__unidentified;g__unidentified;s__unidentified	SH015760.07FU_KF225850_reps_singleton
1007	k__Fungi;p__Ascomycota;c__Sordariomycetes;o__Hypocreales;f__Nectriaceae;g__Mariannaea;s__Mariannaea_catenulatae	SH217629.07FU_KF767353_reps
1008	k__Fungi;p__Basidiomycota;c__Agaricomycetes;o__Agaricales;f__Tricholomataceae;g__unidentified;s__unidentified	SH187296.07FU_JX135064_reps
1009	k__Fungi;p__Chytridiomycota;c__unidentified;o__unidentified;f__unidentified;g__unidentified;s__unidentified	SH466107.07FU_KF297043_reps_singleton
1010	k__Fungi;p__unidentified;c__unidentified;o__unidentified;f__unidentified;g__unidentified;s__unidentified	SH631575.07FU_KX515700_reps_singleton
1011	k__Fungi;p__Ascomycota;c__Leotiomycetes;o__Rhytismatales;f__Rhytismataceae;g__Bifusella;s__Bifusella_linearis	SH535744.07FU_KT000195_reps
1012	k__Fungi;p__unidentified;c__unidentified;o__unidentified;f__unidentified;g__unidentified;s__unidentified	SH493235.07FU_JX325680_reps_singleton
1013	k__Fungi;p__unidentified;c__unidentified;o__unidentified;f__unidentified;g__unidentified;s__unidentified	SH524796.07FU_JX359312_reps
1014	k__Fungi;p__Basidiomycota;c__Tremellomycetes;o__Tremellales;f__Tremellaceae;g__Cryptococcus;s__unidentified	SH181630.07FU_AJ581050_refs
1015	k__Fungi;p__unidentified;c__unidentified;o__unidentified;f__unidentified;g__unidentified;s__unidentified	SH485707.07FU_GQ999397_reps_singleton
1016	k__Fungi;p__Mortierellomycota;c__Mortierellomycotina_cls_Incertae_sedis;o__Mortierellales;f__Mortierellaceae;g__Mortierella;s__unidentified	SH484969.07FU_KY687537_reps
1017	k__Fungi;p__unidentified;c__unidentified;o__unidentified;f__unidentified;g__unidentified;s__unidentified	SH485707.07FU_GQ999397_reps_singleton
1018	k__Fungi;p__Ascomycota;c__Sordariomycetes;o__Microascales;f__Halosphaeriaceae;g__unidentified;s__unidentified	SH495094.07FU_HG937144_reps_singleton
1019	k__Fungi;p__Ascomycota;c__Dothideomycetes;o__Hysteriales;f__unidentified;g__unidentified;s__unidentified	SH005073.07FU_JX317512_reps_singleton
1020	k__Fungi;p__Basidiomycota;c__Agaricomycetes;o__Polyporales;f__unidentified;g__unidentified;s__unidentified	SH198542.07FU_JQ031127_reps
1021	k__Fungi;p__Basidiomycota;c__Agaricomycetes;o__Russulales;f__Auriscalpiaceae;g__Lentinellus;s__Lentinellus_ursinus	SH180205.07FU_UDB015488_refs
1022	k__Fungi;p__unidentified;c__unidentified;o__unidentified;f__unidentified;g__unidentified;s__unidentified	SH493320.07FU_JX375862_reps_singleton
1023	k__Fungi;p__Mortierellomycota;c__Mortierellomycotina_cls_Incertae_sedis;o__Mortierellales;f__Mortierellaceae;g__Mortierella;s__unidentified	SH478840.07FU_KC008734_reps_singleton
1024	k__Fungi;p__unidentified;c__unidentified;o__unidentified;f__unidentified;g__unidentified;s__unidentified	SH467423.07FU_JF300413_reps_singleton
1025	k__Fungi;p__Ascomycota;c__unidentified;o__unidentified;f__unidentified;g__unidentified;s__unidentified	SH188230.07FU_JQ658342_reps
1026	k__Fungi;p__Ascomycota;c__Eurotiomycetes;o__unidentified;f__unidentified;g__unidentified;s__unidentified	SH455726.07FU_KF800379_reps_singleton
1027	k__Fungi;p__Mucoromycota;c__Umbelopsidomycetes;o__Umbelopsidales;f__Umbelopsidaceae;g__Umbelopsis;s__Umbelopsis_ramanniana	SH216099.07FU_JX981470_reps
1028	k__Fungi;p__Chytridiomycota;c__Spizellomycetes;o__Spizellomycetales;f__Spizellomycetaceae;g__Powellomyces;s__unidentified	SH006448.07FU_HG513097_reps_singleton
1029	k__Fungi;p__Basidiomycota;c__unidentified;o__unidentified;f__unidentified;g__unidentified;s__unidentified	SH194786.07FU_LM644066_reps
1030	k__Fungi;p__Ascomycota;c__Sordariomycetes;o__Microascales;f__Halosphaeriaceae;g__unidentified;s__unidentified	SH495094.07FU_HG937144_reps_singleton
1031	k__Fungi;p__Ascomycota;c__Eurotiomycetes;o__Chaetothyriales;f__Herpotrichiellaceae;g__unidentified;s__unidentified	SH630157.07FU_KU534605_reps_singleton
1032	k__Fungi;p__Basidiomycota;c__Microbotryomycetes;o__Sporidiobolales;f__Sporidiobolales_fam_Incertae_sedis;g__Rhodotorula;s__Rhodotorula_ingeniosa	SH213424.07FU_KC254073_refs
1033	k__Fungi;p__Ascomycota;c__Archaeorhizomycetes;o__Archaeorhizomycetales;f__Archaeorhizomycetaceae;g__Archaeorhizomyces;s__unidentified	SH180996.07FU_KC222789_reps
1034	k__Fungi;p__Ascomycota;c__Orbiliomycetes;o__Orbiliales;f__unidentified;g__unidentified;s__unidentified	SH010294.07FU_JX043195_reps_singleton
1035	k__Fungi;p__unidentified;c__unidentified;o__unidentified;f__unidentified;g__unidentified;s__unidentified	SH497385.07FU_KU515980_reps_singleton
1036	k__Fungi;p__Basidiomycota;c__Agaricomycetes;o__Agaricales;f__Lyophyllaceae;g__Termitomyces;s__unidentified	SH219967.07FU_AB081112_reps
1037	k__Fungi;p__Ascomycota;c__unidentified;o__unidentified;f__unidentified;g__unidentified;s__unidentified	SH489622.07FU_KT161051_reps_singleton
1038	k__Fungi;p__Ascomycota;c__Sordariomycetes;o__Xylariales;f__Xylariaceae;g__unidentified;s__unidentified	SH193910.07FU_JQ761922_reps
1039	k__Fungi;p__Ascomycota;c__Dothideomycetes;o__Pleosporales;f__Corynesporascaceae;g__Corynespora;s__Corynespora_cassiicola	SH203487.07FU_KF266781_reps
1040	k__Fungi;p__Mortierellomycota;c__Mortierellomycotina_cls_Incertae_sedis;o__Mortierellales;f__Mortierellaceae;g__Mortierella;s__Mortierella_ambigua	SH018335.07FU_KF494144_reps_singleton
1041	k__Fungi;p__Ascomycota;c__Orbiliomycetes;o__Orbiliales;f__Orbiliaceae;g__Arthrobotrys;s__Arthrobotrys_scaphoides	SH221772.07FU_GU171370_refs
1042	k__Fungi;p__Basidiomycota;c__Exobasidiomycetes;o__Exobasidiomycetidae_ord_Incertae_sedis;f__Exobasidiomycetidae_fam_Incertae_sedis;g__Tilletiopsis;s__Tilletiopsis_washingtonensis	SH186666.07FU_AB025686_refs
1043	k__Fungi;p__Ascomycota;c__Sordariomycetes;o__Coniochaetales;f__Coniochaetaceae;g__Coniochaeta;s__unidentified	SH191394.07FU_KF617417_reps
1044	k__Fungi;p__Glomeromycota;c__Paraglomeromycetes;o__Paraglomerales;f__unidentified;g__unidentified;s__unidentified	SH194687.07FU_HE775347_reps
1045	k__Fungi;p__Basidiomycota;c__Ustilaginomycotina_cls_Incertae_sedis;o__Malasseziales;f__unidentified;g__unidentified;s__unidentified	SH214135.07FU_JQ666320_reps
1046	k__Fungi;p__Ascomycota;c__Dothideomycetes;o__Dothideales;f__Dothioraceae;g__Kabatiella;s__unidentified	SH200072.07FU_EF159528_reps
1047	k__Fungi;p__Ascomycota;c__Dothideomycetes;o__Pleosporales;f__Leptosphaeriaceae;g__unidentified;s__unidentified	SH493946.07FU_HG937120_reps_singleton
1048	k__Fungi;p__Basidiomycota;c__Agaricomycetes;o__Agaricales;f__Bolbitiaceae;g__unidentified;s__unidentified	SH497380.07FU_HG937048_reps_singleton
1049	k__Fungi;p__Ascomycota;c__Sordariomycetes;o__unidentified;f__unidentified;g__unidentified;s__unidentified	SH484587.07FU_HQ649935_reps_singleton
1050	k__Fungi;p__Basidiomycota;c__Tremellomycetes;o__Filobasidiales;f__Filobasidiaceae;g__unidentified;s__unidentified	SH630217.07FU_KY430486_reps_singleton
1051	k__Fungi;p__Ascomycota;c__Eurotiomycetes;o__Eurotiales;f__Trichocomaceae;g__Paecilomyces;s__Paecilomyces_dactylethromorphus	SH200572.07FU_JN564480_reps
1052	k__Fungi;p__unidentified;c__unidentified;o__unidentified;f__unidentified;g__unidentified;s__unidentified	SH195344.07FU_HG328082_reps
1053	k__Fungi;p__Basidiomycota;c__Agaricomycetes;o__Agaricales;f__Hygrophoraceae;g__unidentified;s__unidentified	SH480226.07FU_JQ347153_reps_singleton
1054	k__Fungi;p__unidentified;c__unidentified;o__unidentified;f__unidentified;g__unidentified;s__unidentified	SH493235.07FU_JX325680_reps_singleton
1055	k__Fungi;p__unidentified;c__unidentified;o__unidentified;f__unidentified;g__unidentified;s__unidentified	SH456671.07FU_EU516975_reps_singleton
1056	k__Fungi;p__unidentified;c__unidentified;o__unidentified;f__unidentified;g__unidentified;s__unidentified	SH493235.07FU_JX325680_reps_singleton
1057	k__Fungi;p__Ascomycota;c__Dothideomycetes;o__Pleosporales;f__unidentified;g__unidentified;s__unidentified	SH474374.07FU_KF742590_reps_singleton
1058	k__Fungi;p__Glomeromycota;c__Glomeromycetes;o__Glomerales;f__Glomeraceae;g__Glomus;s__Glomus_indicum	SH181679.07FU_GU059544_refs
1059	k__Fungi;p__unidentified;c__unidentified;o__unidentified;f__unidentified;g__unidentified;s__unidentified	SH497340.07FU_JX373349_reps_singleton
1060	k__Fungi;p__Ascomycota;c__unidentified;o__unidentified;f__unidentified;g__unidentified;s__unidentified	SH203654.07FU_EU480223_reps
1061	k__Fungi;p__Rozellomycota;c__unidentified;o__unidentified;f__unidentified;g__unidentified;s__unidentified	SH204497.07FU_FJ475780_reps
1062	k__Fungi;p__Ascomycota;c__Orbiliomycetes;o__Orbiliales;f__unidentified;g__unidentified;s__unidentified	SH471119.07FU_UDB002659_reps_singleton
1063	k__Fungi;p__unidentified;c__unidentified;o__unidentified;f__unidentified;g__unidentified;s__unidentified	SH496248.07FU_JX323057_reps_singleton
1064	k__Fungi;p__Ascomycota;c__Sordariomycetes;o__Hypocreales;f__Nectriaceae;g__Fusarium;s__Fusarium_guttiforme	SH424875.07FU_KC464629_refs
1065	k__Fungi;p__Ascomycota;c__Dothideomycetes;o__Tubeufiales;f__Tubeufiaceae;g__unidentified;s__unidentified	SH216558.07FU_DQ341097_reps
1066	k__Fungi;p__Glomeromycota;c__Glomeromycetes;o__Glomerales;f__Glomeraceae;g__unidentified;s__unidentified	SH001332.07FU_JX276908_reps_singleton
1067	k__Fungi;p__Ascomycota;c__Sordariomycetes;o__Hypocreales;f__Hypocreaceae;g__Trichoderma;s__Trichoderma_stromaticum	SH196035.07FU_AF097913_refs
1068	k__Fungi;p__Ascomycota;c__unidentified;o__unidentified;f__unidentified;g__unidentified;s__unidentified	SH204692.07FU_HQ850427_reps
1069	k__Fungi;p__Ascomycota;c__Leotiomycetes;o__Helotiales;f__unidentified;g__unidentified;s__unidentified	SH018507.07FU_JQ666740_reps_singleton
1070	k__Fungi;p__Ascomycota;c__Dothideomycetes;o__unidentified;f__unidentified;g__unidentified;s__unidentified	SH021570.07FU_KF800595_reps_singleton
1071	k__Fungi;p__Ascomycota;c__Sordariomycetes;o__Hypocreales;f__Nectriaceae;g__unidentified;s__unidentified	SH629853.07FU_KR527148_reps_singleton
1072	k__Fungi;p__unidentified;c__unidentified;o__unidentified;f__unidentified;g__unidentified;s__unidentified	SH491057.07FU_KP889724_reps_singleton
1073	k__Fungi;p__Basidiomycota;c__Agaricomycetes;o__Boletales;f__Suillaceae;g__Suillus;s__Suillus_decipiens	SH218399.07FU_AF166508_reps
1074	k__Fungi;p__Ascomycota;c__Leotiomycetes;o__Helotiales;f__unidentified;g__unidentified;s__unidentified	SH018507.07FU_JQ666740_reps_singleton
1075	k__Fungi;p__Ascomycota;c__unidentified;o__unidentified;f__unidentified;g__unidentified;s__unidentified	SH188230.07FU_JQ658342_reps
1076	k__Fungi;p__unidentified;c__unidentified;o__unidentified;f__unidentified;g__unidentified;s__unidentified	SH496248.07FU_JX323057_reps_singleton
1077	k__Fungi;p__Basidiomycota;c__Agaricomycetes;o__unidentified;f__unidentified;g__unidentified;s__unidentified	SH188972.07FU_UDB031886_reps
1078	k__Fungi;p__Basidiomycota;c__Agaricomycetes;o__Cantharellales;f__Ceratobasidiaceae;g__unidentified;s__unidentified	SH218699.07FU_AM697935_reps
1079	k__Fungi;p__Ascomycota;c__Sordariomycetes;o__unidentified;f__unidentified;g__unidentified;s__unidentified	SH002081.07FU_FJ882007_reps_singleton
1080	k__Fungi;p__unidentified;c__unidentified;o__unidentified;f__unidentified;g__unidentified;s__unidentified	SH496248.07FU_JX323057_reps_singleton
1081	k__Fungi;p__Glomeromycota;c__Paraglomeromycetes;o__Paraglomerales;f__unidentified;g__unidentified;s__unidentified	SH630664.07FU_KY934450_reps_singleton
1082	k__Fungi;p__Basidiomycota;c__Agaricomycetes;o__Russulales;f__Stereaceae;g__Stereum;s__Stereum_sanguinolentum	SH196427.07FU_KJ140563_reps
1083	k__Fungi;p__Ascomycota;c__Dothideomycetes;o__Pleosporales;f__Sporormiaceae;g__Preussia;s__unidentified	SH184226.07FU_FN392296_reps
1084	k__Fungi;p__Chytridiomycota;c__unidentified;o__unidentified;f__unidentified;g__unidentified;s__unidentified	SH216421.07FU_JX675112_reps
1085	k__Fungi;p__Ascomycota;c__Sordariomycetes;o__Hypocreales;f__Nectriaceae;g__unidentified;s__unidentified	SH020036.07FU_KF060213_reps_singleton
1086	k__Fungi;p__Monoblepharidomycota;c__Monoblepharidiomycetes;o__unidentified;f__unidentified;g__unidentified;s__unidentified	SH475382.07FU_JX043212_reps_singleton
1087	k__Fungi;p__Ascomycota;c__Sordariomycetes;o__Lulworthiales;f__Lulworthiales_fam_Incertae_sedis;g__Haloguignardia;s__Haloguignardia_irritans	SH203634.07FU_AY581942_reps
1088	k__Fungi;p__Chytridiomycota;c__unidentified;o__unidentified;f__unidentified;g__unidentified;s__unidentified	SH480422.07FU_JX043203_reps_singleton
1089	k__Fungi;p__Basidiomycota;c__Agaricomycetes;o__Thelephorales;f__Thelephoraceae;g__unidentified;s__unidentified	SH029726.07FU_EU625901_reps_singleton
1090	k__Fungi;p__Ascomycota;c__Sordariomycetes;o__Hypocreales;f__Nectriaceae;g__unidentified;s__unidentified	SH020036.07FU_KF060213_reps_singleton
1091	k__Fungi;p__Chytridiomycota;c__Rhizophlyctiomycetes;o__Rhizophlyctidales;f__Arizonaphlyctidaceae;g__Arizonaphlyctis;s__Arizonaphlyctis_lemmonensis	SH487156.07FU_EU379214_refs_singleton
1092	k__Fungi;p__Basidiomycota;c__Agaricomycetes;o__Agaricales;f__Bolbitiaceae;g__Conocybe;s__Conocybe_striaepes	SH183311.07FU_UDB023629_reps
1093	k__Fungi;p__Aphelidiomycota;c__Aphelidiomycetes;o__GS16;f__unidentified;g__unidentified;s__unidentified	SH490871.07FU_UDB014729_reps_singleton
1094	k__Fungi;p__Ascomycota;c__Sordariomycetes;o__Hypocreales;f__Nectriaceae;g__unidentified;s__unidentified	SH495991.07FU_HG937175_reps_singleton
1095	k__Fungi;p__Ascomycota;c__Leotiomycetes;o__Helotiales;f__unidentified;g__unidentified;s__unidentified	SH013008.07FU_KF296819_reps_singleton
1096	k__Fungi;p__Ascomycota;c__Sordariomycetes;o__Sordariales;f__unidentified;g__unidentified;s__unidentified	SH002324.07FU_EU686925_reps_singleton
1097	k__Fungi;p__Chytridiomycota;c__Spizellomycetes;o__Spizellomycetales;f__unidentified;g__unidentified;s__unidentified	SH463461.07FU_FJ552922_reps_singleton
1098	k__Fungi;p__Ascomycota;c__unidentified;o__unidentified;f__unidentified;g__unidentified;s__unidentified	SH006399.07FU_GU062241_reps_singleton
1099	k__Fungi;p__Basidiomycota;c__Ustilaginomycotina_cls_Incertae_sedis;o__Malasseziales;f__Malasseziaceae;g__Malassezia;s__Malassezia_globosa	SH184036.07FU_KX839653_reps
1100	k__Fungi;p__Chytridiomycota;c__unidentified;o__unidentified;f__unidentified;g__unidentified;s__unidentified	SH480331.07FU_HQ219341_reps_singleton
1101	k__Fungi;p__Basidiomycota;c__Agaricomycetes;o__Phallales;f__Phallaceae;g__Phallus;s__Phallus_rugulosus	SH220939.07FU_AF324170_reps
1102	k__Fungi;p__Ascomycota;c__Eurotiomycetes;o__Chaetothyriales;f__Herpotrichiellaceae;g__Rhinocladiella;s__Rhinocladiella_similis	SH193071.07FU_EF551461_refs
1103	k__Fungi;p__unidentified;c__unidentified;o__unidentified;f__unidentified;g__unidentified;s__unidentified	SH025943.07FU_KF800344_reps_singleton
1104	k__Fungi;p__Ascomycota;c__Dothideomycetes;o__Capnodiales;f__Mycosphaerellaceae;g__Ramularia;s__Ramularia_eucalypti	SH116476.07FU_KJ504792_refs
1105	k__Fungi;p__Basidiomycota;c__Agaricomycetes;o__unidentified;f__unidentified;g__unidentified;s__unidentified	SH476082.07FU_KF297229_reps_singleton
1106	k__Fungi;p__unidentified;c__unidentified;o__unidentified;f__unidentified;g__unidentified;s__unidentified	SH496248.07FU_JX323057_reps_singleton
1107	k__Fungi;p__Ascomycota;c__Saccharomycetes;o__Saccharomycetales;f__Saccharomycetales_fam_Incertae_sedis;g__Diutina;s__Diutina_catenulata	SH177137.07FU_GU246267_refs
1108	k__Fungi;p__unidentified;c__unidentified;o__unidentified;f__unidentified;g__unidentified;s__unidentified	SH480765.07FU_JX489824_reps_singleton
1109	k__Fungi;p__Ascomycota;c__Orbiliomycetes;o__Orbiliales;f__unidentified;g__unidentified;s__unidentified	SH010294.07FU_JX043195_reps_singleton
1110	k__Fungi;p__Basidiomycota;c__Agaricomycetes;o__Atheliales;f__Atheliaceae;g__Athelia;s__Athelia_epiphylla	SH180230.07FU_GU187504_reps
1111	k__Fungi;p__Basidiomycota;c__Agaricomycetes;o__Cantharellales;f__Ceratobasidiaceae;g__Ceratobasidium;s__unidentified	SH000111.07FU_KJ777636_reps_singleton
1112	k__Fungi;p__Basidiomycota;c__Ustilaginomycetes;o__Ustilaginales;f__Ustilaginaceae;g__Pseudozyma;s__Pseudozyma_prolifica	SH413015.07FU_AF294700_refs
1113	k__Fungi;p__Ascomycota;c__Sordariomycetes;o__Sordariales;f__Lasiosphaeriaceae;g__unidentified;s__unidentified	SH215225.07FU_JQ989332_reps
1114	k__Fungi;p__unidentified;c__unidentified;o__unidentified;f__unidentified;g__unidentified;s__unidentified	SH493235.07FU_JX325680_reps_singleton
1115	k__Fungi;p__Basidiomycota;c__Agaricomycetes;o__Boletales;f__Suillaceae;g__Suillus;s__Suillus_decipiens	SH218399.07FU_AF166508_reps
1116	k__Fungi;p__Ascomycota;c__Orbiliomycetes;o__Orbiliales;f__Orbiliaceae;g__Arthrobotrys;s__Arthrobotrys_conoides	SH221778.07FU_AF106534_reps
1117	k__Fungi;p__Ascomycota;c__Dothideomycetes;o__Pleosporales;f__Lentitheciaceae;g__Murilentithecium;s__Murilentithecium_clematidis	SH531353.07FU_KM408756_reps
1118	k__Fungi;p__Ascomycota;c__Sordariomycetes;o__Microascales;f__Halosphaeriaceae;g__unidentified;s__unidentified	SH495094.07FU_HG937144_reps_singleton
1119	k__Fungi;p__Chytridiomycota;c__unidentified;o__unidentified;f__unidentified;g__unidentified;s__unidentified	SH024583.07FU_KF297214_reps_singleton
1120	k__Fungi;p__Ascomycota;c__Leotiomycetes;o__Helotiales;f__unidentified;g__unidentified;s__unidentified	SH018507.07FU_JQ666740_reps_singleton
1121	k__Fungi;p__unidentified;c__unidentified;o__unidentified;f__unidentified;g__unidentified;s__unidentified	SH479533.07FU_DQ421307_reps_singleton
1122	k__Fungi;p__unidentified;c__unidentified;o__unidentified;f__unidentified;g__unidentified;s__unidentified	SH016218.07FU_KF646107_reps_singleton
1123	k__Fungi;p__Ascomycota;c__unidentified;o__unidentified;f__unidentified;g__unidentified;s__unidentified	SH188230.07FU_JQ658342_reps
1124	k__Fungi;p__Ascomycota;c__Sordariomycetes;o__Hypocreales;f__Nectriaceae;g__unidentified;s__unidentified	SH020036.07FU_KF060213_reps_singleton
1125	k__Fungi;p__Ascomycota;c__Dothideomycetes;o__unidentified;f__unidentified;g__unidentified;s__unidentified	SH208539.07FU_HM239801_reps
1126	k__Fungi;p__Ascomycota;c__Saccharomycetes;o__Saccharomycetales;f__Saccharomycetaceae;g__Tetrapisispora;s__Tetrapisispora_iriomotensis	SH483047.07FU_KY105605_reps_singleton
1127	k__Fungi;p__Ascomycota;c__Orbiliomycetes;o__Orbiliales;f__unidentified;g__unidentified;s__unidentified	SH471119.07FU_UDB002659_reps_singleton
1128	k__Fungi;p__Basidiomycota;c__Tremellomycetes;o__Tremellales;f__Tremellales_fam_Incertae_sedis;g__Derxomyces;s__Derxomyces_boekhoutii	SH127560.07FU_EU517057_refs
1129	k__Fungi;p__unidentified;c__unidentified;o__unidentified;f__unidentified;g__unidentified;s__unidentified	SH493235.07FU_JX325680_reps_singleton
1130	k__Fungi;p__unidentified;c__unidentified;o__unidentified;f__unidentified;g__unidentified;s__unidentified	SH494726.07FU_JX319447_reps_singleton
1131	k__Fungi;p__Ascomycota;c__Eurotiomycetes;o__Chaetothyriales;f__Herpotrichiellaceae;g__unidentified;s__unidentified	SH630157.07FU_KU534605_reps_singleton
1132	k__Fungi;p__unidentified;c__unidentified;o__unidentified;f__unidentified;g__unidentified;s__unidentified	SH496248.07FU_JX323057_reps_singleton
1133	k__Fungi;p__Mortierellomycota;c__Mortierellomycotina_cls_Incertae_sedis;o__Mortierellales;f__Mortierellaceae;g__unidentified;s__unidentified	SH495981.07FU_HG935714_reps_singleton
1134	k__Fungi;p__Ascomycota;c__Saccharomycetes;o__Saccharomycetales;f__Saccharomycetales_fam_Incertae_sedis;g__Cyberlindnera;s__Cyberlindnera_jadinii	SH191159.07FU_DQ249199_refs
1135	k__Fungi;p__Ascomycota;c__unidentified;o__unidentified;f__unidentified;g__unidentified;s__unidentified	SH479491.07FU_KF297258_reps_singleton
1136	k__Fungi;p__Ascomycota;c__Sordariomycetes;o__Hypocreales;f__Nectriaceae;g__unidentified;s__unidentified	SH020036.07FU_KF060213_reps_singleton
1137	k__Fungi;p__Ascomycota;c__Sordariomycetes;o__Hypocreales;f__unidentified;g__unidentified;s__unidentified	SH217095.07FU_KF800118_reps
1138	k__Fungi;p__Glomeromycota;c__Glomeromycetes;o__Glomerales;f__unidentified;g__unidentified;s__unidentified	SH010589.07FU_GU187865_reps_singleton
1139	k__Fungi;p__unidentified;c__unidentified;o__unidentified;f__unidentified;g__unidentified;s__unidentified	SH496248.07FU_JX323057_reps_singleton
1140	k__Fungi;p__Ascomycota;c__Sordariomycetes;o__Microascales;f__Halosphaeriaceae;g__unidentified;s__unidentified	SH495094.07FU_HG937144_reps_singleton
1141	k__Fungi;p__unidentified;c__unidentified;o__unidentified;f__unidentified;g__unidentified;s__unidentified	SH491923.07FU_KM108758_reps_singleton
1142	k__Fungi;p__Ascomycota;c__Leotiomycetes;o__Helotiales;f__unidentified;g__unidentified;s__unidentified	SH018507.07FU_JQ666740_reps_singleton
1143	k__Fungi;p__Ascomycota;c__Sordariomycetes;o__Microascales;f__Halosphaeriaceae;g__unidentified;s__unidentified	SH211311.07FU_FJ524322_reps
1144	k__Fungi;p__Ascomycota;c__Saccharomycetes;o__Saccharomycetales;f__Saccharomycetales_fam_Incertae_sedis;g__Candida;s__unidentified	SH461207.07FU_KF057719_reps_singleton
1145	k__Fungi;p__Glomeromycota;c__Glomeromycetes;o__Glomerales;f__Glomeraceae;g__unidentified;s__unidentified	SH216575.07FU_KF849492_reps
1146	k__Fungi;p__unidentified;c__unidentified;o__unidentified;f__unidentified;g__unidentified;s__unidentified	SH005763.07FU_GU053868_reps_singleton
1147	k__Fungi;p__Glomeromycota;c__Glomeromycetes;o__Archaeosporales;f__unidentified;g__unidentified;s__Archaeosporales_sp	SH129017.07FU_KF206548_refs_singleton
1148	k__Fungi;p__unidentified;c__unidentified;o__unidentified;f__unidentified;g__unidentified;s__unidentified	SH492141.07FU_JX360020_reps_singleton
1149	k__Fungi;p__Ascomycota;c__Orbiliomycetes;o__Orbiliales;f__unidentified;g__unidentified;s__unidentified	SH010294.07FU_JX043195_reps_singleton
1150	k__Fungi;p__Ascomycota;c__Lecanoromycetes;o__Teloschistales;f__Physciaceae;g__Rinodina;s__Rinodina_bischoffii	SH018692.07FU_GU553291_reps_singleton
1151	k__Fungi;p__Basidiomycota;c__Agaricomycetes;o__Russulales;f__Russulaceae;g__Lactarius;s__Lactarius_tabidus	SH182379.07FU_EF493293_refs
1152	k__Fungi;p__unidentified;c__unidentified;o__unidentified;f__unidentified;g__unidentified;s__unidentified	SH000591.07FU_HM487023_reps_singleton
1153	k__Fungi;p__Ascomycota;c__Saccharomycetes;o__Saccharomycetales;f__Saccharomycetales_fam_Incertae_sedis;g__Candida;s__Candida_sake	SH175136.07FU_HG935790_reps
1154	k__Fungi;p__unidentified;c__unidentified;o__unidentified;f__unidentified;g__unidentified;s__unidentified	SH460297.07FU_KC966081_reps_singleton
1155	k__Fungi;p__Ascomycota;c__Sordariomycetes;o__Ophiostomatales;f__Ophiostomataceae;g__Ophiostoma;s__Ophiostoma_sparsiannulatum	SH222209.07FU_FJ906817_refs
1156	k__Fungi;p__unidentified;c__unidentified;o__unidentified;f__unidentified;g__unidentified;s__unidentified	SH496317.07FU_JX374656_reps_singleton
1157	k__Fungi;p__Basidiomycota;c__Agaricomycetes;o__Polyporales;f__Phanerochaetaceae;g__Hyphodermella;s__Hyphodermella_rosae	SH187526.07FU_FN600384_refs
1158	k__Fungi;p__Chytridiomycota;c__Rhizophlyctiomycetes;o__Rhizophlyctidales;f__Rhizophlyctidaceae;g__Rhizophlyctis;s__Rhizophlyctis_rosea	SH190714.07FU_EU379222_reps
1159	k__Fungi;p__unidentified;c__unidentified;o__unidentified;f__unidentified;g__unidentified;s__unidentified	SH496317.07FU_JX374656_reps_singleton
1160	k__Fungi;p__Ascomycota;c__Leotiomycetes;o__Helotiales;f__unidentified;g__unidentified;s__unidentified	SH018507.07FU_JQ666740_reps_singleton
1161	k__Fungi;p__Basidiomycota;c__Agaricomycetes;o__Hymenochaetales;f__Schizoporaceae;g__Hyphodontia;s__unidentified	SH198023.07FU_KJ140543_reps
1162	k__Fungi;p__unidentified;c__unidentified;o__unidentified;f__unidentified;g__unidentified;s__unidentified	SH644097.07FU_KX515782_reps
1163	k__Fungi;p__Basidiomycota;c__Tremellomycetes;o__Filobasidiales;f__Filobasidiaceae;g__Filobasidium;s__Filobasidium_magnum	SH382101.07FU_AF190008_refs
1164	k__Fungi;p__Ascomycota;c__Sordariomycetes;o__Microascales;f__Halosphaeriaceae;g__unidentified;s__unidentified	SH495094.07FU_HG937144_reps_singleton
1165	k__Fungi;p__Ascomycota;c__Sordariomycetes;o__Sordariales;f__Lasiosphaeriaceae;g__Cladorrhinum;s__Cladorrhinum_flexuosum	SH181894.07FU_JF432992_reps
1166	k__Fungi;p__unidentified;c__unidentified;o__unidentified;f__unidentified;g__unidentified;s__unidentified	SH496248.07FU_JX323057_reps_singleton
1167	k__Fungi;p__Chytridiomycota;c__unidentified;o__unidentified;f__unidentified;g__unidentified;s__unidentified	SH217874.07FU_HQ191401_reps
1168	k__Fungi;p__Basidiomycota;c__Agaricomycetes;o__unidentified;f__unidentified;g__unidentified;s__unidentified	SH185164.07FU_AY569565_reps
1169	k__Fungi;p__Ascomycota;c__Sordariomycetes;o__Hypocreales;f__Nectriaceae;g__Fusarium;s__Fusarium_oxysporum	SH487665.07FU_KU872835_reps_singleton
1170	k__Fungi;p__Ascomycota;c__Saccharomycetes;o__Saccharomycetales;f__Saccharomycetales_fam_Incertae_sedis;g__Candida;s__Candida_tropicalis	SH018611.07FU_HQ014736_reps_singleton
1171	k__Fungi;p__Ascomycota;c__Saccharomycetes;o__Saccharomycetales;f__Saccharomycetales_fam_Incertae_sedis;g__Cyberlindnera;s__Cyberlindnera_saturnus	SH195580.07FU_KJ706696_reps
1172	k__Fungi;p__Ascomycota;c__Eurotiomycetes;o__Eurotiales;f__unidentified;g__unidentified;s__unidentified	SH177289.07FU_JN839953_reps
1173	k__Fungi;p__Ascomycota;c__Orbiliomycetes;o__Orbiliales;f__Orbiliaceae;g__Orbilia;s__unidentified	SH496110.07FU_KT215281_reps_singleton
1174	k__Fungi;p__Mortierellomycota;c__Mortierellomycotina_cls_Incertae_sedis;o__Mortierellales;f__Mortierellaceae;g__unidentified;s__unidentified	SH028771.07FU_HQ436083_reps_singleton
1175	k__Fungi;p__Ascomycota;c__Dothideomycetes;o__Pleosporales;f__Montagnulaceae;g__Paraphaeosphaeria;s__Paraphaeosphaeria_michotii	SH186934.07FU_KJ939279_reps
1176	k__Fungi;p__Ascomycota;c__Sordariomycetes;o__Hypocreales;f__Nectriaceae;g__Fusarium;s__Fusarium_poae	SH213622.07FU_GU480965_reps
1177	k__Fungi;p__Basidiomycota;c__Agaricomycetes;o__Cantharellales;f__Hydnaceae;g__Sistotrema;s__Sistotrema_sernanderi	SH016916.07FU_UDB031598_reps_singleton
1178	k__Fungi;p__Ascomycota;c__Sordariomycetes;o__Sordariomycetes_ord_Incertae_sedis;f__Sordariomycetes_fam_Incertae_sedis;g__Barbatosphaeria;s__Barbatosphaeria_barbirostris	SH530177.07FU_KM492888_reps
1179	k__Fungi;p__Ascomycota;c__Dothideomycetes;o__Pleosporales;f__Phaeosphaeriaceae;g__Sphaerellopsis;s__Sphaerellopsis_filum	SH217288.07FU_EF600974_reps
1180	k__Fungi;p__unidentified;c__unidentified;o__unidentified;f__unidentified;g__unidentified;s__unidentified	SH630447.07FU_KX515715_reps_singleton
1181	k__Fungi;p__Basidiomycota;c__Microbotryomycetes;o__Sporidiobolales;f__unidentified;g__unidentified;s__unidentified	SH194974.07FU_AB025983_reps
1182	k__Fungi;p__Glomeromycota;c__Glomeromycetes;o__Glomerales;f__Glomeraceae;g__Rhizophagus;s__Rhizophagus_intraradices	SH495706.07FU_HG969372_reps_singleton
1183	k__Fungi;p__Basidiomycota;c__Agaricomycetes;o__Russulales;f__Peniophoraceae;g__Peniophora;s__Peniophora_aurantiaca	SH188974.07FU_AF210819_reps
1184	k__Fungi;p__Ascomycota;c__Dothideomycetes;o__unidentified;f__unidentified;g__unidentified;s__unidentified	SH183012.07FU_KX096684_reps
1185	k__Fungi;p__Ascomycota;c__Dothideomycetes;o__Pleosporales;f__unidentified;g__unidentified;s__unidentified	SH210932.07FU_EU516991_reps
1186	k__Fungi;p__Ascomycota;c__Sordariomycetes;o__Hypocreales;f__unidentified;g__unidentified;s__unidentified	SH217623.07FU_AB855778_reps
1187	k__Fungi;p__unidentified;c__unidentified;o__unidentified;f__unidentified;g__unidentified;s__unidentified	SH493235.07FU_JX325680_reps_singleton
1188	k__Fungi;p__unidentified;c__unidentified;o__unidentified;f__unidentified;g__unidentified;s__unidentified	SH488944.07FU_KT122785_reps_singleton
1189	k__Fungi;p__Basidiomycota;c__Agaricomycetes;o__Cantharellales;f__Ceratobasidiaceae;g__unidentified;s__unidentified	SH179978.07FU_HQ185369_reps
1190	k__Fungi;p__Glomeromycota;c__Glomeromycetes;o__Glomerales;f__Glomeraceae;g__Glomus;s__unidentified	SH176162.07FU_KM376416_reps
1191	k__Fungi;p__unidentified;c__unidentified;o__unidentified;f__unidentified;g__unidentified;s__unidentified	SH024058.07FU_KC965174_reps_singleton
1192	k__Fungi;p__Ascomycota;c__unidentified;o__unidentified;f__unidentified;g__unidentified;s__unidentified	SH466485.07FU_KF800175_reps_singleton
1193	k__Fungi;p__unidentified;c__unidentified;o__unidentified;f__unidentified;g__unidentified;s__unidentified	SH496248.07FU_JX323057_reps_singleton
1194	k__Fungi;p__Basidiomycota;c__Ustilaginomycotina_cls_Incertae_sedis;o__Malasseziales;f__Malasseziaceae;g__Malassezia;s__Malassezia_slooffiae	SH182292.07FU_AY743633_refs
1195	k__Fungi;p__Ascomycota;c__Archaeorhizomycetes;o__Archaeorhizomycetales;f__Archaeorhizomycetaceae;g__Archaeorhizomyces;s__unidentified	SH180996.07FU_KC222789_reps
1196	k__Fungi;p__unidentified;c__unidentified;o__unidentified;f__unidentified;g__unidentified;s__unidentified	SH497230.07FU_JX384595_reps_singleton
1197	k__Fungi;p__Chytridiomycota;c__unidentified;o__unidentified;f__unidentified;g__unidentified;s__unidentified	SH215458.07FU_EU480333_reps
1198	k__Fungi;p__Basidiomycota;c__Agaricomycetes;o__Boletales;f__Hygrophoropsidaceae;g__Leucogyrophana;s__Leucogyrophana_olivascens	SH476793.07FU_GU187532_reps
1199	k__Fungi;p__unidentified;c__unidentified;o__unidentified;f__unidentified;g__unidentified;s__unidentified	SH496248.07FU_JX323057_reps_singleton
1200	k__Fungi;p__Ascomycota;c__Leotiomycetes;o__Helotiales;f__unidentified;g__unidentified;s__unidentified	SH521408.07FU_HG936478_reps
1201	k__Fungi;p__Basidiomycota;c__Agaricomycetes;o__Agaricales;f__Psathyrellaceae;g__Psathyrella;s__Psathyrella_saponacea	SH077725.07FU_DQ389717_refs_singleton
1202	k__Fungi;p__unidentified;c__unidentified;o__unidentified;f__unidentified;g__unidentified;s__unidentified	SH492253.07FU_JX329237_reps_singleton
1203	k__Fungi;p__Ascomycota;c__Sordariomycetes;o__Microascales;f__Halosphaeriaceae;g__unidentified;s__unidentified	SH495094.07FU_HG937144_reps_singleton
1204	k__Fungi;p__Ascomycota;c__Pezizomycetes;o__Pezizales;f__Sarcosomataceae;g__unidentified;s__unidentified	SH629623.07FU_KY462288_reps_singleton
1205	k__Fungi;p__Mortierellomycota;c__Mortierellomycotina_cls_Incertae_sedis;o__Mortierellales;f__Mortierellaceae;g__Mortierella;s__unidentified	SH180140.07FU_FN391350_reps
1206	k__Fungi;p__Ascomycota;c__Eurotiomycetes;o__Eurotiales;f__Trichocomaceae;g__Aspergillus;s__Aspergillus_ibericus	SH195739.07FU_AY656625_refs
1207	k__Fungi;p__Ascomycota;c__Dothideomycetes;o__Pleosporales;f__unidentified;g__unidentified;s__unidentified	SH017501.07FU_FJ552860_reps_singleton
1208	k__Fungi;p__Ascomycota;c__Leotiomycetes;o__Helotiales;f__Helotiales_fam_Incertae_sedis;g__Leptodontidium;s__unidentified	SH018514.07FU_GU062199_reps_singleton
1209	k__Fungi;p__Rozellomycota;c__Rozellomycota_cls_Incertae_sedis;o__GS04;f__unidentified;g__unidentified;s__unidentified	SH531926.07FU_UDB014664_reps
1210	k__Fungi;p__unidentified;c__unidentified;o__unidentified;f__unidentified;g__unidentified;s__unidentified	SH490673.07FU_KU515880_reps_singleton
1211	k__Fungi;p__Basidiomycota;c__Microbotryomycetes;o__Sporidiobolales;f__Sporidiobolales_fam_Incertae_sedis;g__Rhodotorula;s__Rhodotorula_graminis	SH216362.07FU_AF444505_refs
1212	k__Fungi;p__Basidiomycota;c__Agaricomycetes;o__Agaricales;f__Agaricaceae;g__Cyathus;s__Cyathus_stercoreus	SH216747.07FU_EU784193_refs
1213	k__Fungi;p__Ascomycota;c__Sordariomycetes;o__Hypocreales;f__Nectriaceae;g__Fusarium;s__Fusarium_guttiforme	SH424875.07FU_KC464629_refs
1214	k__Fungi;p__Ascomycota;c__Sordariomycetes;o__Hypocreales;f__Hypocreales_fam_Incertae_sedis;g__Acremonium;s__Acremonium_persicinum	SH207979.07FU_AB540575_refs
1215	k__Fungi;p__Basidiomycota;c__Agaricomycetes;o__Atheliales;f__unidentified;g__unidentified;s__unidentified	SH485840.07FU_GU366695_reps_singleton
1216	k__Fungi;p__Ascomycota;c__Sordariomycetes;o__Sordariales;f__Chaetomiaceae;g__Chaetomium;s__Chaetomium_funicola	SH195318.07FU_KY132174_reps
1217	k__Fungi;p__Chytridiomycota;c__Rhizophlyctiomycetes;o__Rhizophlyctidales;f__Rhizophlyctidaceae;g__Rhizophlyctis;s__unidentified	SH011871.07FU_EU490042_reps_singleton
1218	k__Fungi;p__Basidiomycota;c__Agaricomycetes;o__Geastrales;f__Geastraceae;g__Myriostoma;s__Myriostoma_coliforme	SH174648.07FU_EU784376_reps
1219	k__Fungi;p__Ascomycota;c__Orbiliomycetes;o__Orbiliales;f__Orbiliaceae;g__Orbilia;s__Orbilia_delicatula	SH017253.07FU_U72593_reps_singleton
1220	k__Fungi;p__Ascomycota;c__Dothideomycetes;o__unidentified;f__unidentified;g__unidentified;s__unidentified	SH197230.07FU_HQ607933_reps
1221	k__Fungi;p__Glomeromycota;c__Paraglomeromycetes;o__Paraglomerales;f__Paraglomeraceae;g__Paraglomus;s__unidentified	SH194689.07FU_AJ504645_reps
1222	k__Fungi;p__Mortierellomycota;c__Mortierellomycotina_cls_Incertae_sedis;o__Mortierellales;f__Mortierellaceae;g__Mortierella;s__unidentified	SH484969.07FU_KY687537_reps
1223	k__Fungi;p__Glomeromycota;c__unidentified;o__unidentified;f__unidentified;g__unidentified;s__unidentified	SH208524.07FU_JN936310_reps
1224	k__Fungi;p__Glomeromycota;c__Glomeromycetes;o__Glomerales;f__Glomeraceae;g__unidentified;s__unidentified	SH204111.07FU_JN194499_reps
1225	k__Fungi;p__Glomeromycota;c__Glomeromycetes;o__Glomerales;f__Glomeraceae;g__unidentified;s__unidentified	SH531259.07FU_HG425980_reps
1226	k__Fungi;p__Ascomycota;c__Leotiomycetes;o__Helotiales;f__Helotiaceae;g__Varicosporium;s__unidentified	SH221650.07FU_KC965638_reps
1227	k__Fungi;p__Basidiomycota;c__Agaricomycetes;o__unidentified;f__unidentified;g__unidentified;s__unidentified	SH210153.07FU_LC013351_reps
1228	k__Fungi;p__unidentified;c__unidentified;o__unidentified;f__unidentified;g__unidentified;s__unidentified	SH497229.07FU_JX385174_reps_singleton
1229	k__Fungi;p__Ascomycota;c__unidentified;o__unidentified;f__unidentified;g__unidentified;s__unidentified	SH630769.07FU_KU680417_reps_singleton
1230	k__Fungi;p__Ascomycota;c__Dothideomycetes;o__Pleosporales;f__Montagnulaceae;g__Paraphaeosphaeria;s__unidentified	SH465596.07FU_KF227869_reps_singleton
1231	k__Fungi;p__unidentified;c__unidentified;o__unidentified;f__unidentified;g__unidentified;s__unidentified	SH497385.07FU_KU515980_reps_singleton
1232	k__Fungi;p__unidentified;c__unidentified;o__unidentified;f__unidentified;g__unidentified;s__unidentified	SH496700.07FU_KM104096_reps_singleton
1233	k__Fungi;p__Ascomycota;c__Orbiliomycetes;o__Orbiliales;f__unidentified;g__unidentified;s__unidentified	SH484181.07FU_GU053817_reps_singleton
1234	k__Fungi;p__Chytridiomycota;c__GS14;o__unidentified;f__unidentified;g__unidentified;s__unidentified	SH463468.07FU_GQ921827_reps_singleton
1235	k__Fungi;p__Ascomycota;c__Dothideomycetes;o__unidentified;f__unidentified;g__unidentified;s__unidentified	SH183012.07FU_KX096684_reps
1236	k__Fungi;p__Ascomycota;c__Taphrinomycetes;o__Taphrinales;f__Protomycetaceae;g__Protomyces;s__Protomyces_inouyei	SH211874.07FU_DQ497617_refs
1237	k__Fungi;p__unidentified;c__unidentified;o__unidentified;f__unidentified;g__unidentified;s__unidentified	SH490607.07FU_JX374577_reps_singleton
1238	k__Fungi;p__Ascomycota;c__Sordariomycetes;o__Hypocreales;f__Hypocreales_fam_Incertae_sedis;g__Myrothecium;s__unidentified	SH010491.07FU_KF800353_reps_singleton
1239	k__Fungi;p__Basidiomycota;c__Agaricomycetes;o__Boletales;f__Suillaceae;g__Suillus;s__Suillus_subaureus	SH079593.07FU_L54109_refs
1240	k__Fungi;p__Ascomycota;c__Sordariomycetes;o__Hypocreales;f__Nectriaceae;g__unidentified;s__unidentified	SH530126.07FU_HG937034_reps
1241	k__Fungi;p__Basidiomycota;c__Agaricomycetes;o__Auriculariales;f__unidentified;g__unidentified;s__unidentified	SH209797.07FU_DQ421268_reps
1242	k__Fungi;p__Ascomycota;c__Orbiliomycetes;o__Orbiliales;f__unidentified;g__unidentified;s__unidentified	SH010294.07FU_JX043195_reps_singleton
1243	k__Fungi;p__unidentified;c__unidentified;o__unidentified;f__unidentified;g__unidentified;s__unidentified	SH631039.07FU_KX430923_reps_singleton
1244	k__Fungi;p__unidentified;c__unidentified;o__unidentified;f__unidentified;g__unidentified;s__unidentified	SH462173.07FU_KC966191_reps_singleton
1245	k__Fungi;p__Ascomycota;c__Archaeorhizomycetes;o__Archaeorhizomycetales;f__Archaeorhizomycetaceae;g__Archaeorhizomyces;s__unidentified	SH180996.07FU_KC222789_reps
1246	k__Fungi;p__Ascomycota;c__Sordariomycetes;o__Chaetosphaeriales;f__Chaetosphaeriaceae;g__Chaetosphaeria;s__unidentified	SH016137.07FU_JQ666431_reps_singleton
1247	k__Fungi;p__Basidiomycota;c__Agaricomycetes;o__Polyporales;f__Xenasmataceae;g__Xenasmatella;s__Xenasmatella_borealis	SH192739.07FU_UDB024797_reps
1248	k__Fungi;p__Basidiomycota;c__Tremellomycetes;o__Tremellales;f__Tremellaceae;g__Tremella;s__Tremella_roseotincta	SH522332.07FU_KP986505_reps
1249	k__Fungi;p__Ascomycota;c__Eurotiomycetes;o__Eurotiales;f__Trichocomaceae;g__Phialosimplex;s__Phialosimplex_salinarum	SH182521.07FU_JQ410167_reps
1250	k__Fungi;p__Ascomycota;c__Archaeorhizomycetes;o__Archaeorhizomycetales;f__Archaeorhizomycetaceae;g__Archaeorhizomyces;s__unidentified	SH180996.07FU_KC222789_reps
1251	k__Fungi;p__Basidiomycota;c__Agaricomycetes;o__Polyporales;f__Meruliaceae;g__Steccherinum;s__unidentified	SH008991.07FU_JN710594_reps_singleton
1252	k__Fungi;p__Ascomycota;c__Dothideomycetes;o__Pleosporales;f__Pleosporaceae;g__Exserohilum;s__Exserohilum_turcicum	SH629213.07FU_KT253950_reps_singleton
1253	k__Fungi;p__Ascomycota;c__unidentified;o__unidentified;f__unidentified;g__unidentified;s__unidentified	SH198029.07FU_KT758121_reps
1254	k__Fungi;p__Basidiomycota;c__Tremellomycetes;o__Tremellales;f__Tremellaceae;g__Tremella;s__Tremella_roseotincta	SH522332.07FU_KP986505_reps
1255	k__Fungi;p__unidentified;c__unidentified;o__unidentified;f__unidentified;g__unidentified;s__unidentified	SH628731.07FU_KU325235_reps_singleton
1256	k__Fungi;p__Ascomycota;c__Dothideomycetes;o__Pleosporales;f__Pleosporaceae;g__Alternaria;s__Alternaria_rosae	SH294936.07FU_JQ693639_refs
1257	k__Fungi;p__Basidiomycota;c__Tremellomycetes;o__Tremellales;f__unidentified;g__unidentified;s__unidentified	SH181632.07FU_HG935830_reps
1258	k__Fungi;p__Ascomycota;c__Eurotiomycetes;o__Eurotiales;f__Trichocomaceae;g__Penicillium;s__Penicillium_vinaceum	SH331723.07FU_AF033461_refs_singleton
1259	k__Fungi;p__unidentified;c__unidentified;o__unidentified;f__unidentified;g__unidentified;s__unidentified	SH496248.07FU_JX323057_reps_singleton
1260	k__Fungi;p__unidentified;c__unidentified;o__unidentified;f__unidentified;g__unidentified;s__unidentified	SH524250.07FU_KP235701_reps
1261	k__Fungi;p__unidentified;c__unidentified;o__unidentified;f__unidentified;g__unidentified;s__unidentified	SH483677.07FU_HG327950_reps_singleton
1262	k__Fungi;p__unidentified;c__unidentified;o__unidentified;f__unidentified;g__unidentified;s__unidentified	SH524250.07FU_KP235701_reps
1263	k__Fungi;p__Ascomycota;c__Sordariomycetes;o__Xylariales;f__Diatrypaceae;g__Eutypella;s__Eutypella_citricola	SH191833.07FU_KF494827_reps
1264	k__Fungi;p__Ascomycota;c__Sordariomycetes;o__Hypocreales;f__Nectriaceae;g__unidentified;s__unidentified	SH175275.07FU_GU055590_reps
1265	k__Fungi;p__unidentified;c__unidentified;o__unidentified;f__unidentified;g__unidentified;s__unidentified	SH496993.07FU_JX136109_reps_singleton
1266	k__Fungi;p__Ascomycota;c__Dothideomycetes;o__unidentified;f__unidentified;g__unidentified;s__unidentified	SH199000.07FU_LT719145_reps
1267	k__Fungi;p__unidentified;c__unidentified;o__unidentified;f__unidentified;g__unidentified;s__unidentified	SH629604.07FU_KX515914_reps_singleton
1268	k__Fungi;p__unidentified;c__unidentified;o__unidentified;f__unidentified;g__unidentified;s__unidentified	SH493235.07FU_JX325680_reps_singleton
1269	k__Fungi;p__Ascomycota;c__Sordariomycetes;o__Sordariomycetes_ord_Incertae_sedis;f__Sordariomycetes_fam_Incertae_sedis;g__Myrmecridium;s__Myrmecridium_schulzeri	SH218827.07FU_HM162269_reps
1270	k__Fungi;p__unidentified;c__unidentified;o__unidentified;f__unidentified;g__unidentified;s__unidentified	SH494084.07FU_KT328789_reps_singleton
1271	k__Fungi;p__Ascomycota;c__Sordariomycetes;o__Hypocreomycetidae_ord_Incertae_sedis;f__Glomerellaceae;g__Colletotrichum;s__Colletotrichum_graminicola	SH193171.07FU_JQ005767_refs
1272	k__Fungi;p__Ascomycota;c__Leotiomycetes;o__Helotiales;f__unidentified;g__unidentified;s__unidentified	SH018507.07FU_JQ666740_reps_singleton
1273	k__Fungi;p__unidentified;c__unidentified;o__unidentified;f__unidentified;g__unidentified;s__unidentified	SH492253.07FU_JX329237_reps_singleton
1274	k__Fungi;p__Ascomycota;c__Leotiomycetes;o__Helotiales;f__Phacidiaceae;g__Phacidium;s__Phacidium_grevilleae	SH627048.07FU_KR476718_refs_singleton
1275	k__Fungi;p__Ascomycota;c__Eurotiomycetes;o__Chaetothyriales;f__Herpotrichiellaceae;g__unidentified;s__unidentified	SH495090.07FU_HG937080_reps_singleton
1276	k__Fungi;p__Ascomycota;c__Orbiliomycetes;o__Orbiliales;f__Orbiliaceae;g__unidentified;s__unidentified	SH526071.07FU_HG936963_reps
1277	k__Fungi;p__Basidiomycota;c__Agaricomycetes;o__Agaricales;f__Pleurotaceae;g__Pleurotus;s__Pleurotus_ostreatus	SH191885.07FU_JN234838_reps
1278	k__Fungi;p__Ascomycota;c__Pezizomycetes;o__Pezizales;f__Pyronemataceae;g__unidentified;s__unidentified	SH220660.07FU_EU480240_reps
1279	k__Fungi;p__Ascomycota;c__Leotiomycetes;o__Erysiphales;f__Erysiphaceae;g__Erysiphe;s__Erysiphe_alphitoides	SH630351.07FU_KX579509_reps_singleton
1280	k__Fungi;p__Ascomycota;c__Saccharomycetes;o__Saccharomycetales;f__Saccharomycetales_fam_Incertae_sedis;g__Candida;s__Candida_railenensis	SH027243.07FU_JX993810_reps_singleton
1281	k__Fungi;p__Mortierellomycota;c__Mortierellomycotina_cls_Incertae_sedis;o__Mortierellales;f__Mortierellaceae;g__Mortierella;s__unidentified	SH484969.07FU_KY687537_reps
1282	k__Fungi;p__Ascomycota;c__Sordariomycetes;o__Microascales;f__Microascaceae;g__Scopulariopsis;s__Scopulariopsis_fusca	SH594267.07FU_LM652463_refs
1283	k__Fungi;p__Ascomycota;c__Dothideomycetes;o__Pleosporales;f__Phaeosphaeriaceae;g__Phaeosphaeria;s__unidentified	SH492479.07FU_KT269529_reps_singleton
1284	k__Fungi;p__Ascomycota;c__Eurotiomycetes;o__Chaetothyriales;f__Herpotrichiellaceae;g__Exophiala;s__unidentified	SH197657.07FU_GQ302685_reps
1285	k__Fungi;p__Ascomycota;c__Leotiomycetes;o__Helotiales;f__unidentified;g__unidentified;s__unidentified	SH192787.07FU_HM152544_reps
1286	k__Fungi;p__Glomeromycota;c__Glomeromycetes;o__Glomerales;f__Glomeraceae;g__Glomus;s__unidentified	SH630399.07FU_KP756534_reps_singleton
1287	k__Fungi;p__Ascomycota;c__Sordariomycetes;o__unidentified;f__unidentified;g__unidentified;s__unidentified	SH031180.07FU_AY969600_reps_singleton
1288	k__Fungi;p__Mortierellomycota;c__Mortierellomycotina_cls_Incertae_sedis;o__Mortierellales;f__Mortierellaceae;g__unidentified;s__unidentified	SH495981.07FU_HG935714_reps_singleton
1289	k__Fungi;p__unidentified;c__unidentified;o__unidentified;f__unidentified;g__unidentified;s__unidentified	SH023879.07FU_KC965148_reps_singleton
1290	k__Fungi;p__Rozellomycota;c__Rozellomycota_cls_Incertae_sedis;o__GS04;f__unidentified;g__unidentified;s__unidentified	SH463853.07FU_JX981914_reps_singleton
1291	k__Fungi;p__unidentified;c__unidentified;o__unidentified;f__unidentified;g__unidentified;s__unidentified	SH496337.07FU_KP714616_reps_singleton
1292	k__Fungi;p__Chytridiomycota;c__unidentified;o__unidentified;f__unidentified;g__unidentified;s__unidentified	SH471889.07FU_DQ421262_reps_singleton
1293	k__Fungi;p__Ascomycota;c__Sordariomycetes;o__Xylariales;f__unidentified;g__unidentified;s__unidentified	SH497381.07FU_HG937133_reps_singleton
1294	k__Fungi;p__Ascomycota;c__Saccharomycetes;o__Saccharomycetales;f__Saccharomycetales_fam_Incertae_sedis;g__Candida;s__Candida_riodocensis	SH113299.07FU_KJ630495_refs
1295	k__Fungi;p__Ascomycota;c__Eurotiomycetes;o__Eurotiales;f__Trichocomaceae;g__Aspergillus;s__unidentified	SH198033.07FU_JX240404_reps
1296	k__Fungi;p__Ascomycota;c__Saccharomycetes;o__Saccharomycetales;f__Saccharomycetales_fam_Incertae_sedis;g__Kodamaea;s__Kodamaea_ohmeri	SH222198.07FU_GU246263_refs
1297	k__Fungi;p__unidentified;c__unidentified;o__unidentified;f__unidentified;g__unidentified;s__unidentified	SH027064.07FU_GU370751_reps_singleton
1298	k__Fungi;p__Basidiomycota;c__Agaricomycetes;o__Phallales;f__Phallaceae;g__Clathrus;s__Clathrus_ruber	SH205137.07FU_GQ981499_refs
1299	k__Fungi;p__Ascomycota;c__Sordariomycetes;o__Hypocreales;f__unidentified;g__unidentified;s__unidentified	SH204418.07FU_JX338269_reps
1300	k__Fungi;p__Ascomycota;c__Leotiomycetes;o__Helotiales;f__unidentified;g__unidentified;s__unidentified	SH018507.07FU_JQ666740_reps_singleton
1301	k__Fungi;p__Ascomycota;c__Sordariomycetes;o__Sordariales;f__unidentified;g__unidentified;s__unidentified	SH220576.07FU_HG935477_reps
1302	k__Fungi;p__unidentified;c__unidentified;o__unidentified;f__unidentified;g__unidentified;s__unidentified	SH494740.07FU_JX326737_reps_singleton
1303	k__Fungi;p__Ascomycota;c__Orbiliomycetes;o__Orbiliales;f__unidentified;g__unidentified;s__unidentified	SH484181.07FU_GU053817_reps_singleton
1304	k__Fungi;p__unidentified;c__unidentified;o__unidentified;f__unidentified;g__unidentified;s__unidentified	SH532035.07FU_JX318795_reps
1305	k__Fungi;p__Ascomycota;c__Sordariomycetes;o__Hypocreales;f__Nectriaceae;g__Fusarium;s__Fusarium_guttiforme	SH424875.07FU_KC464629_refs
1306	k__Fungi;p__Ascomycota;c__Archaeorhizomycetes;o__Archaeorhizomycetales;f__Archaeorhizomycetaceae;g__Archaeorhizomyces;s__unidentified	SH024138.07FU_HM030617_reps_singleton
1307	k__Fungi;p__Basidiomycota;c__Agaricomycetes;o__Phallales;f__Phallaceae;g__Clathrus;s__Clathrus_ruber	SH205137.07FU_GQ981499_refs
1308	k__Fungi;p__Ascomycota;c__Eurotiomycetes;o__unidentified;f__unidentified;g__unidentified;s__unidentified	SH455726.07FU_KF800379_reps_singleton
1309	k__Fungi;p__unidentified;c__unidentified;o__unidentified;f__unidentified;g__unidentified;s__unidentified	SH524463.07FU_KU163930_reps
1310	k__Fungi;p__Ascomycota;c__Dothideomycetes;o__Pleosporales;f__Latoruaceae;g__Latorua;s__Latorua_caligans	SH212864.07FU_KX515758_reps
1311	k__Fungi;p__Ascomycota;c__Leotiomycetes;o__Erysiphales;f__Erysiphaceae;g__Podosphaera;s__Podosphaera_lini	SH178718.07FU_AB525925_refs
1312	k__Fungi;p__Basidiomycota;c__Cystobasidiomycetes;o__Cystobasidiomycetes_ord_Incertae_sedis;f__Buckleyzymaceae;g__Buckleyzyma;s__Buckleyzyma_aurantiaca	SH207116.07FU_AF444538_refs
1313	k__Fungi;p__Glomeromycota;c__Glomeromycetes;o__Glomerales;f__Glomeraceae;g__unidentified;s__unidentified	SH179146.07FU_AY236239_reps
1314	k__Fungi;p__Basidiomycota;c__Microbotryomycetes;o__Sporidiobolales;f__Sporidiobolales_fam_Incertae_sedis;g__Rhodotorula;s__unidentified	SH213411.07FU_HQ211812_reps
1315	k__Fungi;p__Ascomycota;c__Dothideomycetes;o__Pleosporales;f__unidentified;g__unidentified;s__unidentified	SH523610.07FU_KT269686_reps
1316	k__Fungi;p__Chytridiomycota;c__unidentified;o__unidentified;f__unidentified;g__unidentified;s__unidentified	SH471889.07FU_DQ421262_reps_singleton
1317	k__Fungi;p__Rozellomycota;c__Rozellomycota_cls_Incertae_sedis;o__GS06;f__unidentified;g__unidentified;s__unidentified	SH496915.07FU_UDB014850_reps_singleton
1318	k__Fungi;p__Ascomycota;c__Dothideomycetes;o__Pleosporales;f__unidentified;g__unidentified;s__unidentified	SH183004.07FU_DQ420932_reps
1319	k__Fungi;p__Ascomycota;c__Sordariomycetes;o__Hypocreales;f__unidentified;g__unidentified;s__unidentified	SH217623.07FU_AB855778_reps
1320	k__Fungi;p__Basidiomycota;c__Ustilaginomycetes;o__Ustilaginales;f__Ustilaginaceae;g__unidentified;s__unidentified	SH217296.07FU_EF643577_reps
1321	k__Fungi;p__Mortierellomycota;c__Mortierellomycotina_cls_Incertae_sedis;o__Mortierellales;f__Mortierellaceae;g__Mortierella;s__unidentified	SH180140.07FU_FN391350_reps
1322	k__Fungi;p__Basidiomycota;c__unidentified;o__unidentified;f__unidentified;g__unidentified;s__unidentified	SH028313.07FU_AY969397_reps_singleton
1323	k__Fungi;p__Ascomycota;c__Dothideomycetes;o__unidentified;f__unidentified;g__unidentified;s__unidentified	SH459023.07FU_HM069465_reps_singleton
1324	k__Fungi;p__Ascomycota;c__Leotiomycetes;o__Helotiales;f__unidentified;g__unidentified;s__unidentified	SH018507.07FU_JQ666740_reps_singleton
1325	k__Fungi;p__Ascomycota;c__Sordariomycetes;o__Microascales;f__Microascaceae;g__Scopulariopsis;s__Scopulariopsis_acremonium	SH496725.07FU_LM652456_reps_singleton
1326	k__Fungi;p__Ascomycota;c__Sordariomycetes;o__Hypocreales;f__Nectriaceae;g__Microcera;s__Microcera_larvarum	SH128133.07FU_KM231825_refs
1327	k__Fungi;p__Basidiomycota;c__Agaricomycetes;o__Cantharellales;f__Ceratobasidiaceae;g__unidentified;s__unidentified	SH179980.07FU_KF176604_reps
1328	k__Fungi;p__Basidiomycota;c__unidentified;o__unidentified;f__unidentified;g__unidentified;s__unidentified	SH493947.07FU_HG937117_reps_singleton
1329	k__Fungi;p__Basidiomycota;c__Agaricomycetes;o__Cantharellales;f__unidentified;g__unidentified;s__unidentified	SH031659.07FU_GU328520_reps_singleton
1330	k__Fungi;p__unidentified;c__unidentified;o__unidentified;f__unidentified;g__unidentified;s__unidentified	SH494916.07FU_KP889521_reps_singleton
1331	k__Fungi;p__Ascomycota;c__Sordariomycetes;o__Hypocreales;f__Ophiocordycipitaceae;g__Hirsutella;s__Hirsutella_vermicola	SH210603.07FU_DQ345589_refs
1332	k__Fungi;p__Ascomycota;c__Sordariomycetes;o__Chaetosphaeriales;f__unidentified;g__unidentified;s__unidentified	SH207544.07FU_JX042829_reps
1333	k__Fungi;p__Glomeromycota;c__Glomeromycetes;o__Archaeosporales;f__Archaeosporaceae;g__unidentified;s__unidentified	SH459989.07FU_HF970295_reps_singleton
1334	k__Fungi;p__Basidiomycota;c__Tremellomycetes;o__Filobasidiales;f__Piskurozymaceae;g__Solicoccozyma;s__Solicoccozyma_terricola	SH190017.07FU_AF444350_refs
1335	k__Fungi;p__Basidiomycota;c__Wallemiomycetes;o__Geminibasidiales;f__Geminibasidiaceae;g__Geminibasidium;s__unidentified	SH208301.07FU_HM240166_reps
1336	k__Fungi;p__unidentified;c__unidentified;o__unidentified;f__unidentified;g__unidentified;s__unidentified	SH492237.07FU_JX321223_reps_singleton
1337	k__Fungi;p__Ascomycota;c__Sordariomycetes;o__Sordariales;f__Lasiosphaeriaceae;g__Cladorrhinum;s__Cladorrhinum_bulbillosum	SH207742.07FU_FM955448_refs
1338	k__Fungi;p__Chytridiomycota;c__Spizellomycetes;o__Spizellomycetales;f__Spizellomycetaceae;g__Powellomyces;s__unidentified	SH210199.07FU_FJ827708_reps
1339	k__Fungi;p__Ascomycota;c__Sordariomycetes;o__Hypocreomycetidae_ord_Incertae_sedis;f__Plectosphaerellaceae;g__Plectosphaerella;s__Plectosphaerella_oratosquillae	SH190975.07FU_AB425974_refs
1340	k__Fungi;p__Ascomycota;c__Saccharomycetes;o__Saccharomycetales;f__Metschnikowiaceae;g__Clavispora;s__unidentified	SH180698.07FU_KT968734_reps
1341	k__Fungi;p__Ascomycota;c__Sordariomycetes;o__Hypocreales;f__Nectriaceae;g__unidentified;s__unidentified	SH175275.07FU_GU055590_reps
1342	k__Fungi;p__Mortierellomycota;c__Mortierellomycotina_cls_Incertae_sedis;o__Mortierellales;f__Mortierellaceae;g__Mortierella;s__unidentified	SH180140.07FU_FN391350_reps
1343	k__Fungi;p__unidentified;c__unidentified;o__unidentified;f__unidentified;g__unidentified;s__unidentified	SH481521.07FU_KF618154_reps_singleton
1344	k__Fungi;p__Ascomycota;c__Leotiomycetes;o__Helotiales;f__Helotiales_fam_Incertae_sedis;g__unidentified;s__unidentified	SH211375.07FU_JN198528_reps
1345	k__Fungi;p__Basidiomycota;c__Agaricomycetes;o__Agaricales;f__Strophariaceae;g__Psilocybe;s__Psilocybe_inquilina	SH187733.07FU_FJ596861_reps
1346	k__Fungi;p__Mucoromycota;c__GS21;o__unidentified;f__unidentified;g__unidentified;s__unidentified	SH489237.07FU_UDB014852_reps_singleton
1347	k__Fungi;p__Chytridiomycota;c__Rhizophydiomycetes;o__Rhizophydiales;f__Rhizophydiales_fam_Incertae_sedis;g__Operculomyces;s__Operculomyces_laminatus	SH210135.07FU_DQ485617_refs
1348	k__Fungi;p__Basidiomycota;c__Pucciniomycetes;o__Pucciniales;f__Mikronegeriaceae;g__Stomatisora;s__Stomatisora_psychotriicola	SH179893.07FU_KC709671_refs
1349	k__Fungi;p__Chytridiomycota;c__Chytridiomycetes;o__unidentified;f__unidentified;g__unidentified;s__unidentified	SH030110.07FU_JQ666698_reps_singleton
1350	k__Fungi;p__Basidiomycota;c__Agaricomycetes;o__Cantharellales;f__Ceratobasidiaceae;g__unidentified;s__unidentified	SH027404.07FU_JX138542_reps_singleton
1351	k__Fungi;p__Chytridiomycota;c__Rhizophydiomycetes;o__Rhizophydiales;f__Alphamycetaceae;g__Betamyces;s__Betamyces_americae-meridionalis	SH027198.07FU_EF585664_reps_singleton
1352	k__Fungi;p__Basidiomycota;c__Agaricomycetes;o__Polyporales;f__Fomitopsidaceae;g__Piptoporus;s__Piptoporus_betulinus	SH207631.07FU_AY354214_reps
1353	k__Fungi;p__Chytridiomycota;c__Spizellomycetes;o__Spizellomycetales;f__Spizellomycetaceae;g__Spizellomyces;s__unidentified	SH210367.07FU_JX043201_reps
1354	k__Fungi;p__Ascomycota;c__Dothideomycetes;o__Pleosporales;f__unidentified;g__unidentified;s__unidentified	SH486827.07FU_FJ237150_reps_singleton
1355	k__Fungi;p__unidentified;c__unidentified;o__unidentified;f__unidentified;g__unidentified;s__unidentified	SH470412.07FU_KF297233_reps_singleton
1356	k__Fungi;p__Glomeromycota;c__Glomeromycetes;o__Glomerales;f__Glomeraceae;g__Glomus;s__unidentified	SH496749.07FU_KF836908_reps_singleton
1357	k__Fungi;p__unidentified;c__unidentified;o__unidentified;f__unidentified;g__unidentified;s__unidentified	SH492310.07FU_KU582345_reps_singleton
1358	k__Fungi;p__Ascomycota;c__Leotiomycetes;o__Helotiales;f__unidentified;g__unidentified;s__unidentified	SH018507.07FU_JQ666740_reps_singleton
1359	k__Fungi;p__unidentified;c__unidentified;o__unidentified;f__unidentified;g__unidentified;s__unidentified	SH186612.07FU_KF800305_reps
1360	k__Fungi;p__Chytridiomycota;c__Spizellomycetes;o__Spizellomycetales;f__Spizellomycetaceae;g__Triparticalcar;s__unidentified	SH484377.07FU_FJ827721_reps_singleton
1361	k__Fungi;p__Chytridiomycota;c__Chytridiomycetes;o__unidentified;f__unidentified;g__unidentified;s__unidentified	SH491241.07FU_KT160568_reps_singleton
1362	k__Fungi;p__unidentified;c__unidentified;o__unidentified;f__unidentified;g__unidentified;s__unidentified	SH494180.07FU_KT122786_reps_singleton
1363	k__Fungi;p__Ascomycota;c__Leotiomycetes;o__Helotiales;f__Helotiaceae;g__Hymenoscyphus;s__Hymenoscyphus_repandus	SH497507.07FU_KT876975_reps_singleton
1364	k__Fungi;p__Basidiomycota;c__Agaricomycetes;o__Agaricales;f__Bolbitiaceae;g__unidentified;s__unidentified	SH458085.07FU_HQ840656_reps_singleton
1365	k__Fungi;p__Chytridiomycota;c__unidentified;o__unidentified;f__unidentified;g__unidentified;s__unidentified	SH024390.07FU_DQ421182_reps_singleton
1366	k__Fungi;p__Ascomycota;c__Archaeorhizomycetes;o__Archaeorhizomycetales;f__Archaeorhizomycetaceae;g__Archaeorhizomyces;s__unidentified	SH180996.07FU_KC222789_reps
1367	k__Fungi;p__unidentified;c__unidentified;o__unidentified;f__unidentified;g__unidentified;s__unidentified	SH492327.07FU_JX364082_reps_singleton
1368	k__Fungi;p__unidentified;c__unidentified;o__unidentified;f__unidentified;g__unidentified;s__unidentified	SH478686.07FU_AJ875361_reps_singleton
1369	k__Fungi;p__Chytridiomycota;c__Chytridiomycetes;o__unidentified;f__unidentified;g__unidentified;s__unidentified	SH190558.07FU_EU826882_reps
1370	k__Fungi;p__Ascomycota;c__Leotiomycetes;o__Helotiales;f__unidentified;g__unidentified;s__unidentified	SH025357.07FU_GQ268567_reps_singleton
1371	k__Fungi;p__Ascomycota;c__Eurotiomycetes;o__Chaetothyriales;f__Herpotrichiellaceae;g__Cladophialophora;s__unidentified	SH193972.07FU_HQ608053_reps
1372	k__Fungi;p__Ascomycota;c__unidentified;o__unidentified;f__unidentified;g__unidentified;s__unidentified	SH491297.07FU_KT161053_reps_singleton
1373	k__Fungi;p__Basidiomycota;c__Agaricomycetes;o__unidentified;f__unidentified;g__unidentified;s__unidentified	SH487387.07FU_FJ528721_reps_singleton
1374	k__Fungi;p__Chytridiomycota;c__unidentified;o__unidentified;f__unidentified;g__unidentified;s__unidentified	SH175963.07FU_DQ421130_reps
1375	k__Fungi;p__unidentified;c__unidentified;o__unidentified;f__unidentified;g__unidentified;s__unidentified	SH462173.07FU_KC966191_reps_singleton
1376	k__Fungi;p__unidentified;c__unidentified;o__unidentified;f__unidentified;g__unidentified;s__unidentified	SH630043.07FU_KX515903_reps_singleton
1377	k__Fungi;p__Ascomycota;c__Pezizomycotina_cls_Incertae_sedis;o__Pezizomycotina_ord_Incertae_sedis;f__Pezizomycotina_fam_Incertae_sedis;g__Ochroconis;s__unidentified	SH217892.07FU_EU516806_reps
1378	k__Fungi;p__Ascomycota;c__Pezizomycetes;o__Pezizales;f__Pezizaceae;g__Peziza;s__Peziza_pseudoviolacea	SH198230.07FU_JF908564_reps
1379	k__Fungi;p__Ascomycota;c__Sordariomycetes;o__Sordariales;f__Lasiosphaeriaceae;g__Lasiosphaeris;s__Lasiosphaeris_hispida	SH203439.07FU_JN942174_reps
1380	k__Fungi;p__Basidiomycota;c__Agaricomycetes;o__Agaricales;f__Tricholomataceae;g__Tricholoma;s__Tricholoma_populinum	SH219346.07FU_JN019631_reps
1381	k__Fungi;p__Ascomycota;c__Eurotiomycetes;o__Chaetothyriales;f__Herpotrichiellaceae;g__unidentified;s__unidentified	SH630157.07FU_KU534605_reps_singleton
1382	k__Fungi;p__Ascomycota;c__Sordariomycetes;o__Hypocreales;f__Nectriaceae;g__unidentified;s__unidentified	SH530126.07FU_HG937034_reps
1383	k__Fungi;p__Ascomycota;c__unidentified;o__unidentified;f__unidentified;g__unidentified;s__unidentified	SH488434.07FU_KT581913_reps_singleton
1384	k__Fungi;p__Basidiomycota;c__Agaricomycetes;o__Agaricales;f__Psathyrellaceae;g__Coprinellus;s__Coprinellus_verrucispermus	SH220377.07FU_AY521250_reps
1385	k__Fungi;p__Basidiomycota;c__Tremellomycetes;o__Filobasidiales;f__Filobasidiaceae;g__Filobasidium;s__Filobasidium_wieringae	SH221435.07FU_AF444373_refs
1386	k__Fungi;p__Ascomycota;c__Sordariomycetes;o__Microascales;f__Microascaceae;g__Scedosporium;s__Scedosporium_dehoogii	SH187499.07FU_AJ888389_refs
1387	k__Fungi;p__Glomeromycota;c__Glomeromycetes;o__Glomerales;f__Glomeraceae;g__unidentified;s__unidentified	SH496988.07FU_KM041815_reps_singleton
1388	k__Fungi;p__Ascomycota;c__Sordariomycetes;o__Diaporthales;f__Diaporthaceae;g__Diaporthe;s__Diaporthe_phaseolorum	SH200986.07FU_AF001027_reps
1389	k__Fungi;p__Chytridiomycota;c__Spizellomycetes;o__Spizellomycetales;f__Spizellomycetaceae;g__Spizellomyces;s__unidentified	SH210367.07FU_JX043201_reps
1390	k__Fungi;p__Glomeromycota;c__Glomeromycetes;o__Glomerales;f__Glomeraceae;g__Glomus;s__Glomus_aggregatum	SH216579.07FU_JF439163_reps
1391	k__Fungi;p__Basidiomycota;c__Agaricomycetes;o__Polyporales;f__Polyporaceae;g__Lenzites;s__Lenzites_betulina	SH185076.07FU_UDB015755_refs
1392	k__Fungi;p__Basidiomycota;c__Exobasidiomycetes;o__Tilletiales;f__Tilletiaceae;g__Tilletia;s__Tilletia_festiva	SH481241.07FU_EU915293_reps_singleton
1393	k__Fungi;p__Mortierellomycota;c__Mortierellomycotina_cls_Incertae_sedis;o__Mortierellales;f__Mortierellaceae;g__Mortierella;s__unidentified	SH185974.07FU_HQ211500_reps
1394	k__Fungi;p__Ascomycota;c__Sordariomycetes;o__Coniochaetales;f__Coniochaetaceae;g__unidentified;s__unidentified	SH191395.07FU_KJ735003_reps
1395	k__Fungi;p__Basidiomycota;c__Agaricomycetes;o__unidentified;f__unidentified;g__unidentified;s__unidentified	SH461102.07FU_DQ421306_reps_singleton
1396	k__Fungi;p__unidentified;c__unidentified;o__unidentified;f__unidentified;g__unidentified;s__unidentified	SH492253.07FU_JX329237_reps_singleton
1397	k__Fungi;p__Chytridiomycota;c__Chytridiomycetes;o__unidentified;f__unidentified;g__unidentified;s__unidentified	SH177616.07FU_DQ421229_reps
1398	k__Fungi;p__Ascomycota;c__unidentified;o__unidentified;f__unidentified;g__unidentified;s__unidentified	SH491316.07FU_KT160977_reps_singleton
1399	k__Fungi;p__Basidiomycota;c__Agaricomycetes;o__Agaricales;f__Hygrophoraceae;g__unidentified;s__unidentified	SH480226.07FU_JQ347153_reps_singleton
1400	k__Fungi;p__Ascomycota;c__Archaeorhizomycetes;o__Archaeorhizomycetales;f__Archaeorhizomycetaceae;g__Archaeorhizomyces;s__unidentified	SH180996.07FU_KC222789_reps
1401	k__Fungi;p__Ascomycota;c__Eurotiomycetes;o__Chaetothyriales;f__Herpotrichiellaceae;g__unidentified;s__unidentified	SH630157.07FU_KU534605_reps_singleton
1402	k__Fungi;p__Ascomycota;c__Orbiliomycetes;o__Orbiliales;f__unidentified;g__unidentified;s__unidentified	SH010294.07FU_JX043195_reps_singleton
1403	k__Fungi;p__Ascomycota;c__Eurotiomycetes;o__Eurotiales;f__unidentified;g__unidentified;s__unidentified	SH195600.07FU_KP828177_reps
1404	k__Fungi;p__Ascomycota;c__Eurotiomycetes;o__Onygenales;f__Onygenaceae;g__Auxarthron;s__Auxarthron_filamentosum	SH200347.07FU_AY177298_refs
1405	k__Fungi;p__Ascomycota;c__Sordariomycetes;o__Hypocreales;f__Nectriaceae;g__unidentified;s__unidentified	SH020036.07FU_KF060213_reps_singleton
1406	k__Fungi;p__Ascomycota;c__Leotiomycetes;o__Erysiphales;f__Erysiphaceae;g__Podosphaera;s__Podosphaera_sp	SH231078.07FU_AB040313_refs
1407	k__Fungi;p__Ascomycota;c__Eurotiomycetes;o__Chaetothyriales;f__Herpotrichiellaceae;g__Exophiala;s__Exophiala_phaeomuriformis	SH185393.07FU_JF766611_reps
1408	k__Fungi;p__Glomeromycota;c__Glomeromycetes;o__Glomerales;f__Glomeraceae;g__unidentified;s__unidentified	SH010590.07FU_KF849654_reps_singleton
1409	k__Fungi;p__Basidiomycota;c__Agaricomycetes;o__Sebacinales;f__unidentified;g__unidentified;s__unidentified	SH458071.07FU_JQ666542_reps_singleton
1410	k__Fungi;p__Ascomycota;c__Sordariomycetes;o__Hypocreales;f__unidentified;g__unidentified;s__unidentified	SH020358.07FU_JF497149_reps_singleton
1411	k__Fungi;p__Mortierellomycota;c__Mortierellomycotina_cls_Incertae_sedis;o__Mortierellales;f__Mortierellaceae;g__Mortierella;s__unidentified	SH180140.07FU_FN391350_reps
1412	k__Fungi;p__Ascomycota;c__unidentified;o__unidentified;f__unidentified;g__unidentified;s__unidentified	SH521508.07FU_HG936890_reps
1413	k__Fungi;p__Ascomycota;c__Dothideomycetes;o__Pleosporales;f__Pleosporaceae;g__unidentified;s__unidentified	SH216800.07FU_DQ420892_reps
1414	k__Fungi;p__unidentified;c__unidentified;o__unidentified;f__unidentified;g__unidentified;s__unidentified	SH467423.07FU_JF300413_reps_singleton
1415	k__Fungi;p__Ascomycota;c__Eurotiomycetes;o__Chaetothyriales;f__Herpotrichiellaceae;g__unidentified;s__unidentified	SH630157.07FU_KU534605_reps_singleton
1416	k__Fungi;p__Ascomycota;c__Eurotiomycetes;o__Chaetothyriales;f__Herpotrichiellaceae;g__unidentified;s__unidentified	SH630157.07FU_KU534605_reps_singleton
1417	k__Fungi;p__Basidiomycota;c__Agaricomycetes;o__Auriculariales;f__unidentified;g__unidentified;s__unidentified	SH024176.07FU_DQ672279_reps_singleton
1418	k__Fungi;p__Ascomycota;c__Sordariomycetes;o__Hypocreales;f__Nectriaceae;g__unidentified;s__unidentified	SH175275.07FU_GU055590_reps
1419	k__Fungi;p__unidentified;c__unidentified;o__unidentified;f__unidentified;g__unidentified;s__unidentified	SH492253.07FU_JX329237_reps_singleton
1420	k__Fungi;p__Basidiomycota;c__Agaricomycetes;o__Agaricales;f__unidentified;g__unidentified;s__unidentified	SH487773.07FU_HG937045_reps_singleton
1421	k__Fungi;p__Ascomycota;c__Dothideomycetes;o__Pleosporales;f__unidentified;g__unidentified;s__unidentified	SH183004.07FU_DQ420932_reps
1422	k__Fungi;p__Chytridiomycota;c__Spizellomycetes;o__Spizellomycetales;f__Spizellomycetaceae;g__Spizellomyces;s__unidentified	SH462460.07FU_JX043199_reps_singleton
1423	k__Fungi;p__Ascomycota;c__Sordariomycetes;o__Chaetosphaeriales;f__Chaetosphaeriaceae;g__Chaetosphaeria;s__Chaetosphaeria_vermicularioides	SH181577.07FU_FJ612880_reps
1424	k__Fungi;p__Ascomycota;c__Orbiliomycetes;o__Orbiliales;f__unidentified;g__unidentified;s__unidentified	SH471119.07FU_UDB002659_reps_singleton
1425	k__Fungi;p__Glomeromycota;c__Glomeromycetes;o__Glomerales;f__Glomeraceae;g__unidentified;s__unidentified	SH493410.07FU_HG425984_reps_singleton
1426	k__Fungi;p__Olpidiomycota;c__Olpidiomycetes;o__Olpidiales;f__Olpidiaceae;g__Olpidium;s__Olpidium_brassicae	SH216672.07FU_AY997067_refs
1427	k__Fungi;p__Glomeromycota;c__Glomeromycetes;o__Glomerales;f__Glomeraceae;g__Glomus;s__unidentified	SH496749.07FU_KF836908_reps_singleton
1428	k__Fungi;p__Ascomycota;c__Dothideomycetes;o__Pleosporales;f__unidentified;g__unidentified;s__unidentified	SH028508.07FU_EU489950_reps_singleton
1429	k__Fungi;p__Basidiomycota;c__Agaricomycetes;o__Corticiales;f__Corticiaceae;g__unidentified;s__unidentified	SH630219.07FU_KY430527_reps_singleton
1430	k__Fungi;p__Ascomycota;c__Sordariomycetes;o__Branch06;f__unidentified;g__unidentified;s__unidentified	SH197016.07FU_HG936966_reps
1431	k__Fungi;p__Ascomycota;c__Leotiomycetes;o__Helotiales;f__Vibrisseaceae;g__Phialocephala;s__Phialocephala_dimorphospora	SH204988.07FU_AF486121_refs
1432	k__Fungi;p__Chytridiomycota;c__Chytridiomycetes;o__unidentified;f__unidentified;g__unidentified;s__unidentified	SH030110.07FU_JQ666698_reps_singleton
1433	k__Fungi;p__Ascomycota;c__Sordariomycetes;o__unidentified;f__unidentified;g__unidentified;s__unidentified	SH210966.07FU_KM190875_reps
1434	k__Fungi;p__Ascomycota;c__Sordariomycetes;o__Microascales;f__Microascaceae;g__unidentified;s__unidentified	SH194820.07FU_LM652392_reps
1435	k__Fungi;p__unidentified;c__unidentified;o__unidentified;f__unidentified;g__unidentified;s__unidentified	SH493234.07FU_JX328787_reps_singleton
1436	k__Fungi;p__Ascomycota;c__Pezizomycotina_cls_Incertae_sedis;o__Pezizomycotina_ord_Incertae_sedis;f__Pezizomycotina_fam_Incertae_sedis;g__Chaetosphaeronema;s__unidentified	SH183003.07FU_JX401933_reps
1437	k__Fungi;p__Ascomycota;c__Sordariomycetes;o__Sordariales;f__Chaetomiaceae;g__Chaetomium;s__Chaetomium_grande	SH195342.07FU_KU702687_reps
1438	k__Fungi;p__Basidiomycota;c__Agaricomycetes;o__Hymenochaetales;f__unidentified;g__unidentified;s__unidentified	SH478910.07FU_KF800684_reps_singleton
1439	k__Fungi;p__Ascomycota;c__Dothideomycetes;o__Pleosporales;f__unidentified;g__unidentified;s__unidentified	SH183004.07FU_DQ420932_reps
1440	k__Fungi;p__Glomeromycota;c__Glomeromycetes;o__Glomerales;f__unidentified;g__unidentified;s__unidentified	SH010589.07FU_GU187865_reps_singleton
1441	k__Fungi;p__Chytridiomycota;c__unidentified;o__unidentified;f__unidentified;g__unidentified;s__unidentified	SH217874.07FU_HQ191401_reps
1442	k__Fungi;p__unidentified;c__unidentified;o__unidentified;f__unidentified;g__unidentified;s__unidentified	SH491809.07FU_JX327844_reps_singleton
1443	k__Fungi;p__unidentified;c__unidentified;o__unidentified;f__unidentified;g__unidentified;s__unidentified	SH465288.07FU_EU490031_reps_singleton
1444	k__Fungi;p__Basidiomycota;c__Microbotryomycetes;o__Sporidiobolales;f__Sporidiobolales_fam_Incertae_sedis;g__Rhodotorula;s__Rhodotorula_kratochvilovae	SH433637.07FU_AF444520_refs
1445	k__Fungi;p__Chytridiomycota;c__unidentified;o__unidentified;f__unidentified;g__unidentified;s__unidentified	SH480730.07FU_HQ191393_reps_singleton
1446	k__Fungi;p__Ascomycota;c__Sordariomycetes;o__Sordariales;f__Lasiosphaeriaceae;g__Podospora;s__unidentified	SH202177.07FU_HM162185_reps
1447	k__Fungi;p__Basidiomycota;c__unidentified;o__unidentified;f__unidentified;g__unidentified;s__unidentified	SH491959.07FU_HG937089_reps_singleton
1448	k__Fungi;p__Ascomycota;c__Orbiliomycetes;o__Orbiliales;f__unidentified;g__unidentified;s__unidentified	SH484181.07FU_GU053817_reps_singleton
1449	k__Fungi;p__Ascomycota;c__Sordariomycetes;o__Hypocreales;f__Nectriaceae;g__unidentified;s__unidentified	SH530126.07FU_HG937034_reps
1450	k__Fungi;p__unidentified;c__unidentified;o__unidentified;f__unidentified;g__unidentified;s__unidentified	SH492253.07FU_JX329237_reps_singleton
1451	k__Fungi;p__Ascomycota;c__Dothideomycetes;o__Capnodiales;f__Cladosporiaceae;g__Cladosporium;s__Cladosporium_exasperatum	SH422672.07FU_HM148090_refs
1452	k__Fungi;p__unidentified;c__unidentified;o__unidentified;f__unidentified;g__unidentified;s__unidentified	SH496248.07FU_JX323057_reps_singleton
1453	k__Fungi;p__Basidiomycota;c__Agaricomycetes;o__Cantharellales;f__Ceratobasidiaceae;g__Rhizoctonia;s__unidentified	SH179976.07FU_AJ318423_reps
1454	k__Fungi;p__Basidiomycota;c__Wallemiomycetes;o__Wallemiales;f__Wallemiaceae;g__Wallemia;s__Wallemia_muriae	SH216459.07FU_KU582330_reps
1455	k__Fungi;p__Ascomycota;c__Dothideomycetes;o__Capnodiales;f__Mycosphaerellaceae;g__unidentified;s__unidentified	SH206834.07FU_JN120436_reps
1456	k__Fungi;p__unidentified;c__unidentified;o__unidentified;f__unidentified;g__unidentified;s__unidentified	SH491033.07FU_KP889328_reps_singleton
1457	k__Fungi;p__Ascomycota;c__Sordariomycetes;o__Sordariales;f__Sordariaceae;g__Sordaria;s__Sordaria_fimicola	SH253710.07FU_KC254096_refs
1458	k__Fungi;p__Kickxellomycota;c__Kickxellomycetes;o__Kickxellales;f__Kickxellaceae;g__Ramicandelaber;s__Ramicandelaber_taiwanensis	SH184019.07FU_JN942681_reps
1459	k__Fungi;p__Mortierellomycota;c__Mortierellomycotina_cls_Incertae_sedis;o__Mortierellales;f__Mortierellaceae;g__Mortierella;s__unidentified	SH180140.07FU_FN391350_reps
1460	k__Fungi;p__Ascomycota;c__Sordariomycetes;o__Coronophorales;f__Coronophorales_fam_Incertae_sedis;g__Pseudocatenomycopsis;s__Pseudocatenomycopsis_rothmanniae	SH463657.07FU_KF777185_reps_singleton
1461	k__Fungi;p__Ascomycota;c__unidentified;o__unidentified;f__unidentified;g__unidentified;s__unidentified	SH212862.07FU_JQ246356_reps
1462	k__Fungi;p__unidentified;c__unidentified;o__unidentified;f__unidentified;g__unidentified;s__unidentified	SH492253.07FU_JX329237_reps_singleton
1463	k__Fungi;p__unidentified;c__unidentified;o__unidentified;f__unidentified;g__unidentified;s__unidentified	SH492253.07FU_JX329237_reps_singleton
1464	k__Fungi;p__Ascomycota;c__Sordariomycetes;o__Microascales;f__unidentified;g__unidentified;s__unidentified	SH025304.07FU_KC966091_reps_singleton
1465	k__Fungi;p__unidentified;c__unidentified;o__unidentified;f__unidentified;g__unidentified;s__unidentified	SH475431.07FU_KF297171_reps_singleton
1466	k__Fungi;p__Basidiomycota;c__Tremellomycetes;o__Tremellales;f__Tremellaceae;g__Trimorphomyces;s__unidentified	SH629032.07FU_KY305142_reps_singleton
1467	k__Fungi;p__Basidiomycota;c__Agaricomycetes;o__Cantharellales;f__unidentified;g__unidentified;s__unidentified	SH199649.07FU_UDB008216_reps
1468	k__Fungi;p__Ascomycota;c__Pezizomycetes;o__Pezizales;f__Pyronemataceae;g__Geopyxis;s__unidentified	SH462838.07FU_GQ153219_reps_singleton
1469	k__Fungi;p__Glomeromycota;c__Glomeromycetes;o__Diversisporales;f__Gigasporaceae;g__Dentiscutata;s__Dentiscutata_erythropus	SH203810.07FU_FR750145_reps
1470	k__Fungi;p__Ascomycota;c__Eurotiomycetes;o__Chaetothyriales;f__Chaetothyriaceae;g__Cyphellophora;s__Cyphellophora_laciniata	SH197858.07FU_EU035416_refs
1471	k__Fungi;p__unidentified;c__unidentified;o__unidentified;f__unidentified;g__unidentified;s__unidentified	SH493706.07FU_KP889779_reps_singleton
1472	k__Fungi;p__Ascomycota;c__Dothideomycetes;o__Capnodiales;f__Mycosphaerellaceae;g__Colletogloeum;s__unidentified	SH199157.07FU_AY598871_reps
1473	k__Fungi;p__Chytridiomycota;c__Chytridiomycetes;o__unidentified;f__unidentified;g__unidentified;s__unidentified	SH001927.07FU_DQ457086_reps_singleton
1474	k__Fungi;p__Ascomycota;c__Saccharomycetes;o__Saccharomycetales;f__Saccharomycetales_fam_Incertae_sedis;g__Candida;s__Candida_pseudohaemulonii	SH180697.07FU_KP131808_reps
1475	k__Fungi;p__Ascomycota;c__Sordariomycetes;o__Xylariales;f__Xylariaceae;g__Hypoxylon;s__unidentified	SH012436.07FU_HQ608051_reps_singleton
1476	k__Fungi;p__Ascomycota;c__Saccharomycetes;o__Saccharomycetales;f__Saccharomycetales_fam_Incertae_sedis;g__Candida;s__unidentified	SH007745.07FU_AB617518_reps_singleton
1477	k__Fungi;p__Ascomycota;c__unidentified;o__unidentified;f__unidentified;g__unidentified;s__unidentified	SH188230.07FU_JQ658342_reps
1478	k__Fungi;p__Ascomycota;c__Sordariomycetes;o__Hypocreales;f__Nectriaceae;g__unidentified;s__unidentified	SH175275.07FU_GU055590_reps
1479	k__Fungi;p__unidentified;c__unidentified;o__unidentified;f__unidentified;g__unidentified;s__unidentified	SH488279.07FU_KP889489_reps_singleton
1480	k__Fungi;p__Ascomycota;c__Leotiomycetes;o__Helotiales;f__Helotiaceae;g__Varicosporium;s__unidentified	SH221650.07FU_KC965638_reps
1481	k__Fungi;p__Ascomycota;c__Sordariomycetes;o__Microascales;f__Halosphaeriaceae;g__unidentified;s__unidentified	SH495094.07FU_HG937144_reps_singleton
1482	k__Fungi;p__Ascomycota;c__Sordariomycetes;o__Xylariales;f__Xylariaceae;g__Rosellinia;s__Rosellinia_abscondita	SH194352.07FU_FJ175180_reps
1483	k__Fungi;p__Ascomycota;c__Sordariomycetes;o__Magnaporthales;f__Magnaporthaceae;g__Gaeumannomyces;s__Gaeumannomyces_radicicola	SH174130.07FU_AB190409_reps
1484	k__Fungi;p__unidentified;c__unidentified;o__unidentified;f__unidentified;g__unidentified;s__unidentified	SH459716.07FU_KF800567_reps_singleton
1485	k__Fungi;p__Basidiomycota;c__Agaricomycetes;o__unidentified;f__unidentified;g__unidentified;s__unidentified	SH188979.07FU_JF925333_reps
1486	k__Fungi;p__Ascomycota;c__Eurotiomycetes;o__Eurotiales;f__Trichocomaceae;g__Penicillium;s__unidentified	SH017005.07FU_FJ196612_reps_singleton
1487	k__Fungi;p__Basidiomycota;c__Agaricomycetes;o__Polyporales;f__unidentified;g__unidentified;s__unidentified	SH003927.07FU_KF800607_reps_singleton
1488	k__Fungi;p__Ascomycota;c__Dothideomycetes;o__Pleosporales;f__Lophiostomataceae;g__Lophiostoma;s__unidentified	SH492766.07FU_KT596783_reps_singleton
1489	k__Fungi;p__Chytridiomycota;c__Chytridiomycetes;o__unidentified;f__unidentified;g__unidentified;s__unidentified	SH177616.07FU_DQ421229_reps
1490	k__Fungi;p__Ascomycota;c__Sordariomycetes;o__Hypocreales;f__Nectriaceae;g__unidentified;s__unidentified	SH020036.07FU_KF060213_reps_singleton
1491	k__Fungi;p__Basidiomycota;c__Agaricomycetes;o__Russulales;f__Stereaceae;g__Stereum;s__Stereum_gausapatum	SH196435.07FU_KU213575_reps
1492	k__Fungi;p__unidentified;c__unidentified;o__unidentified;f__unidentified;g__unidentified;s__unidentified	SH005839.07FU_KC884338_reps_singleton
1493	k__Fungi;p__Ascomycota;c__Sordariomycetes;o__Hypocreales;f__Nectriaceae;g__unidentified;s__unidentified	SH530126.07FU_HG937034_reps
1494	k__Fungi;p__Ascomycota;c__Eurotiomycetes;o__Chaetothyriales;f__Herpotrichiellaceae;g__Phialophora;s__Phialophora_hyalina	SH203755.07FU_GU727562_refs
1495	k__Fungi;p__Ascomycota;c__Saccharomycetes;o__Saccharomycetales;f__Saccharomycetales_fam_Incertae_sedis;g__Candida;s__Candida_railenensis	SH027243.07FU_JX993810_reps_singleton
1496	k__Fungi;p__unidentified;c__unidentified;o__unidentified;f__unidentified;g__unidentified;s__unidentified	SH493235.07FU_JX325680_reps_singleton
1497	k__Fungi;p__Basidiomycota;c__Tremellomycetes;o__Tremellales;f__Tremellaceae;g__Papiliotrema;s__Papiliotrema_laurentii	SH631003.07FU_KX781277_reps_singleton
1498	k__Fungi;p__Ascomycota;c__Dothideomycetes;o__Pleosporales;f__unidentified;g__unidentified;s__unidentified	SH201321.07FU_KP170624_reps
1499	k__Fungi;p__Ascomycota;c__unidentified;o__unidentified;f__unidentified;g__unidentified;s__unidentified	SH187608.07FU_JF506092_reps
1500	k__Fungi;p__unidentified;c__unidentified;o__unidentified;f__unidentified;g__unidentified;s__unidentified	SH497145.07FU_KT965055_reps_singleton
1501	k__Fungi;p__Ascomycota;c__Sordariomycetes;o__unidentified;f__unidentified;g__unidentified;s__unidentified	SH489919.07FU_LC015701_reps_singleton
1502	k__Fungi;p__unidentified;c__unidentified;o__unidentified;f__unidentified;g__unidentified;s__unidentified	SH491776.07FU_JX353811_reps_singleton
1503	k__Fungi;p__Ascomycota;c__Leotiomycetes;o__Helotiales;f__unidentified;g__unidentified;s__unidentified	SH179788.07FU_DQ421291_reps
1504	k__Fungi;p__unidentified;c__unidentified;o__unidentified;f__unidentified;g__unidentified;s__unidentified	SH492253.07FU_JX329237_reps_singleton
1505	k__Fungi;p__Ascomycota;c__Leotiomycetes;o__Helotiales;f__unidentified;g__unidentified;s__unidentified	SH179782.07FU_JX043028_reps
1506	k__Fungi;p__Ascomycota;c__Sordariomycetes;o__Sordariales;f__Lasiosphaeriaceae;g__Podospora;s__Podospora_pyriformis	SH025737.07FU_DQ166962_reps_singleton
1507	k__Fungi;p__unidentified;c__unidentified;o__unidentified;f__unidentified;g__unidentified;s__unidentified	SH492887.07FU_KT328889_reps_singleton
1508	k__Fungi;p__Ascomycota;c__Sordariomycetes;o__Sordariales;f__Chaetomiaceae;g__Thielavia;s__unidentified	SH487548.07FU_KF913194_reps_singleton
1509	k__Fungi;p__Ascomycota;c__Archaeorhizomycetes;o__unidentified;f__unidentified;g__unidentified;s__unidentified	SH024132.07FU_JX456862_reps_singleton
1510	k__Fungi;p__Ascomycota;c__Orbiliomycetes;o__Orbiliales;f__unidentified;g__unidentified;s__unidentified	SH471119.07FU_UDB002659_reps_singleton
1511	k__Fungi;p__Ascomycota;c__Eurotiomycetes;o__Eurotiales;f__Trichocomaceae;g__Penicillium;s__Penicillium_roqueforti	SH407697.07FU_HQ442347_refs
1512	k__Fungi;p__Chytridiomycota;c__Chytridiomycetes;o__Chytridiales;f__Synchytriaceae;g__Synchytrium;s__Synchytrium_epilobii	SH484846.07FU_KF160873_reps_singleton
1513	k__Fungi;p__Ascomycota;c__Sordariomycetes;o__Hypocreales;f__Ophiocordycipitaceae;g__Hirsutella;s__Hirsutella_minnesotensis	SH004459.07FU_KF302507_reps_singleton
1514	k__Fungi;p__Ascomycota;c__Orbiliomycetes;o__Orbiliales;f__unidentified;g__unidentified;s__unidentified	SH010294.07FU_JX043195_reps_singleton
1515	k__Fungi;p__Ascomycota;c__Leotiomycetes;o__Rhytismatales;f__Cudoniaceae;g__Spathularia;s__unidentified	SH195422.07FU_KC833094_reps
1516	k__Fungi;p__Basidiomycota;c__Tremellomycetes;o__Tremellales;f__Tremellales_fam_Incertae_sedis;g__Kwoniella;s__Kwoniella_pini	SH214578.07FU_EF672246_refs
1517	k__Fungi;p__Ascomycota;c__Dothideomycetes;o__Capnodiales;f__Mycosphaerellaceae;g__Ramularia;s__Ramularia_eucalypti	SH116476.07FU_KJ504792_refs
1518	k__Fungi;p__Basidiomycota;c__Agaricomycetes;o__Agaricales;f__Inocybaceae;g__Crepidotus;s__Crepidotus_applanatus	SH481360.07FU_UDB015190_reps_singleton
1519	k__Fungi;p__Ascomycota;c__Dothideomycetes;o__Pleosporales;f__unidentified;g__unidentified;s__unidentified	SH023270.07FU_HQ631048_reps_singleton
1520	k__Fungi;p__Ascomycota;c__Saccharomycetes;o__Saccharomycetales;f__Saccharomycetales_fam_Incertae_sedis;g__Candida;s__Candida_intermedia	SH024156.07FU_GQ913345_reps_singleton
1521	k__Fungi;p__Ascomycota;c__unidentified;o__unidentified;f__unidentified;g__unidentified;s__unidentified	SH497379.07FU_HG937145_reps_singleton
1522	k__Fungi;p__Mortierellomycota;c__Mortierellomycotina_cls_Incertae_sedis;o__Mortierellales;f__Mortierellaceae;g__Mortierella;s__unidentified	SH180140.07FU_FN391350_reps
1523	k__Fungi;p__Basidiomycota;c__Tremellomycetes;o__Tremellales;f__Tremellaceae;g__Dioszegia;s__unidentified	SH024112.07FU_JQ768939_reps_singleton
1524	k__Fungi;p__Ascomycota;c__Orbiliomycetes;o__Orbiliales;f__unidentified;g__unidentified;s__unidentified	SH471119.07FU_UDB002659_reps_singleton
1525	k__Fungi;p__Chytridiomycota;c__Spizellomycetes;o__Spizellomycetales;f__Spizellomycetaceae;g__Powellomyces;s__Powellomyces_hirtus	SH221975.07FU_KU515610_reps
1526	k__Fungi;p__unidentified;c__unidentified;o__unidentified;f__unidentified;g__unidentified;s__unidentified	SH000333.07FU_KF617525_reps_singleton
1527	k__Fungi;p__Rozellomycota;c__Rozellomycota_cls_Incertae_sedis;o__GS04;f__unidentified;g__unidentified;s__unidentified	SH531926.07FU_UDB014664_reps
1528	k__Fungi;p__Ascomycota;c__Dothideomycetes;o__unidentified;f__unidentified;g__unidentified;s__unidentified	SH183012.07FU_KX096684_reps
1529	k__Fungi;p__Ascomycota;c__Leotiomycetes;o__Rhytismatales;f__Rhytismataceae;g__unidentified;s__unidentified	SH013999.07FU_KY200578_reps_singleton
1530	k__Fungi;p__unidentified;c__unidentified;o__unidentified;f__unidentified;g__unidentified;s__unidentified	SH024058.07FU_KC965174_reps_singleton
1531	k__Fungi;p__Basidiomycota;c__Agaricomycetes;o__Boletales;f__Suillaceae;g__Suillus;s__Suillus_cavipes	SH176762.07FU_L54105_refs
1532	k__Fungi;p__unidentified;c__unidentified;o__unidentified;f__unidentified;g__unidentified;s__unidentified	SH029304.07FU_KF617419_reps_singleton
1533	k__Fungi;p__Chytridiomycota;c__Rhizophlyctiomycetes;o__Rhizophlyctidales;f__Rhizophlyctidaceae;g__Rhizophlyctis;s__unidentified	SH018671.07FU_JX043205_reps_singleton
1534	k__Fungi;p__unidentified;c__unidentified;o__unidentified;f__unidentified;g__unidentified;s__unidentified	SH491781.07FU_JX325589_reps_singleton
1535	k__Fungi;p__Basidiomycota;c__Agaricomycetes;o__Agaricales;f__unidentified;g__unidentified;s__unidentified	SH491960.07FU_HG937074_reps_singleton
1536	k__Fungi;p__Ascomycota;c__Sordariomycetes;o__Sordariales;f__Lasiosphaeriaceae;g__Cercophora;s__unidentified	SH028047.07FU_AB520294_reps_singleton
1537	k__Fungi;p__unidentified;c__unidentified;o__unidentified;f__unidentified;g__unidentified;s__unidentified	SH491923.07FU_KM108758_reps_singleton
1538	k__Fungi;p__Ascomycota;c__Orbiliomycetes;o__Orbiliales;f__Orbiliaceae;g__Arthrobotrys;s__Arthrobotrys_brochopaga	SH027911.07FU_EF445987_reps_singleton
1539	k__Fungi;p__Basidiomycota;c__Tremellomycetes;o__Cystofilobasidiales;f__Cystofilobasidiaceae;g__Cystofilobasidium;s__Cystofilobasidium_infirmominiatum	SH194013.07FU_AF444400_refs
1540	k__Fungi;p__unidentified;c__unidentified;o__unidentified;f__unidentified;g__unidentified;s__unidentified	SH013976.07FU_JX456750_reps_singleton
1541	k__Fungi;p__Ascomycota;c__Sordariomycetes;o__Sordariales;f__Chaetomiaceae;g__Chaetomidium;s__Chaetomidium_gallecicum	SH195324.07FU_JN573175_reps
1542	k__Fungi;p__Basidiomycota;c__Agaricomycetes;o__Polyporales;f__unidentified;g__unidentified;s__unidentified	SH023476.07FU_EF619876_reps_singleton
1543	k__Fungi;p__Basidiomycota;c__Ustilaginomycotina_cls_Incertae_sedis;o__Malasseziales;f__Malasseziaceae;g__Malassezia;s__Malassezia_dermatis	SH188405.07FU_AB070356_refs
1544	k__Fungi;p__Ascomycota;c__Leotiomycetes;o__Helotiales;f__unidentified;g__unidentified;s__unidentified	SH018507.07FU_JQ666740_reps_singleton
1545	k__Fungi;p__unidentified;c__unidentified;o__unidentified;f__unidentified;g__unidentified;s__unidentified	SH014062.07FU_HM572250_reps_singleton
1546	k__Fungi;p__Ascomycota;c__Eurotiomycetes;o__Eurotiales;f__Trichocomaceae;g__Penicillium;s__Penicillium_capsulatum	SH182505.07FU_AF033429_refs
1547	k__Fungi;p__Ascomycota;c__Archaeorhizomycetes;o__Archaeorhizomycetales;f__Archaeorhizomycetaceae;g__Archaeorhizomyces;s__unidentified	SH180996.07FU_KC222789_reps
1548	k__Fungi;p__Basidiomycota;c__Agaricomycetes;o__Agaricales;f__Hygrophoraceae;g__unidentified;s__unidentified	SH480226.07FU_JQ347153_reps_singleton
1549	k__Fungi;p__Chytridiomycota;c__Rhizophydiomycetes;o__Rhizophydiales;f__Alphamycetaceae;g__Betamyces;s__Betamyces_americae-meridionalis	SH027198.07FU_EF585664_reps_singleton
1550	k__Fungi;p__Ascomycota;c__Leotiomycetes;o__Erysiphales;f__Erysiphaceae;g__Podosphaera;s__unidentified	SH178726.07FU_AB525932_refs
1551	k__Fungi;p__Ascomycota;c__Sordariomycetes;o__Hypocreales;f__Cordycipitaceae;g__Simplicillium;s__Simplicillium_aogashimaense	SH196111.07FU_AB604002_refs
1552	k__Fungi;p__Ascomycota;c__Saccharomycetes;o__Saccharomycetales;f__Saccharomycetales_fam_Incertae_sedis;g__Candida;s__Candida_etchellsii	SH180990.07FU_FJ755821_reps
1553	k__Fungi;p__Ascomycota;c__Eurotiomycetes;o__Chaetothyriales;f__Herpotrichiellaceae;g__Exophiala;s__Exophiala_oligosperma	SH193070.07FU_AY163551_refs
1554	k__Fungi;p__Ascomycota;c__Dothideomycetes;o__Capnodiales;f__Mycosphaerellaceae;g__Mycosphaerella;s__unidentified	SH009150.07FU_GU017495_reps_singleton
1555	k__Fungi;p__Basidiomycota;c__Agaricomycetes;o__Geastrales;f__Geastraceae;g__Geastrum;s__Geastrum_fornicatum	SH025425.07FU_KC582012_reps_singleton
1556	k__Fungi;p__Ascomycota;c__Sordariomycetes;o__Hypocreales;f__Clavicipitaceae;g__unidentified;s__unidentified	SH014319.07FU_KC595296_reps_singleton
1557	k__Fungi;p__Basidiomycota;c__Agaricomycetes;o__Auriculariales;f__Auriculariales_fam_Incertae_sedis;g__Auricularia;s__Auricularia_nigricans	SH194572.07FU_KF297984_reps
1558	k__Fungi;p__Ascomycota;c__Saccharomycetes;o__Saccharomycetales;f__Saccharomycetales_fam_Incertae_sedis;g__Candida;s__Candida_santamariae	SH190098.07FU_EU343850_refs
1559	k__Fungi;p__Mortierellomycota;c__Mortierellomycotina_cls_Incertae_sedis;o__Mortierellales;f__Mortierellaceae;g__Mortierella;s__unidentified	SH216195.07FU_KY687588_reps
1560	k__Fungi;p__unidentified;c__unidentified;o__unidentified;f__unidentified;g__unidentified;s__unidentified	SH475732.07FU_JQ666690_reps_singleton
1561	k__Fungi;p__Ascomycota;c__Saccharomycetes;o__Saccharomycetales;f__Saccharomycetales_fam_Incertae_sedis;g__unidentified;s__unidentified	SH180754.07FU_JX132503_reps
1562	k__Fungi;p__Ascomycota;c__Sordariomycetes;o__Melanosporales;f__Ceratostomataceae;g__Harzia;s__Harzia_cameroonensis	SH188462.07FU_KF777163_refs
1563	k__Fungi;p__Ascomycota;c__Saccharomycetes;o__unidentified;f__unidentified;g__unidentified;s__unidentified	SH467115.07FU_FJ554100_reps_singleton
1564	k__Fungi;p__Glomeromycota;c__Glomeromycetes;o__Glomerales;f__Glomeraceae;g__unidentified;s__unidentified	SH017247.07FU_DQ421279_reps_singleton
1565	k__Fungi;p__Glomeromycota;c__Glomeromycetes;o__Diversisporales;f__Acaulosporaceae;g__Acaulospora;s__Acaulospora_spinosa	SH199919.07FU_FR750151_refs
1566	k__Fungi;p__Ascomycota;c__Sordariomycetes;o__Hypocreales;f__Cordycipitaceae;g__Lecanicillium;s__Lecanicillium_fungicola	SH212426.07FU_AF324876_refs
1567	k__Fungi;p__Ascomycota;c__Leotiomycetes;o__Helotiales;f__unidentified;g__unidentified;s__unidentified	SH018507.07FU_JQ666740_reps_singleton
1568	k__Fungi;p__unidentified;c__unidentified;o__unidentified;f__unidentified;g__unidentified;s__unidentified	SH493235.07FU_JX325680_reps_singleton
1569	k__Fungi;p__unidentified;c__unidentified;o__unidentified;f__unidentified;g__unidentified;s__unidentified	SH492253.07FU_JX329237_reps_singleton
1570	k__Fungi;p__Mortierellomycota;c__Mortierellomycotina_cls_Incertae_sedis;o__Mortierellales;f__Mortierellaceae;g__Mortierella;s__Mortierella_alpina	SH183636.07FU_EF126342_reps
1571	k__Fungi;p__Basidiomycota;c__Agaricomycetes;o__Agaricales;f__Marasmiaceae;g__Tetrapyrgos;s__unidentified	SH177152.07FU_EF175536_reps
1572	k__Fungi;p__Basidiomycota;c__Agaricomycetes;o__Agaricales;f__Hygrophoraceae;g__unidentified;s__unidentified	SH480226.07FU_JQ347153_reps_singleton
1573	k__Fungi;p__Glomeromycota;c__Glomeromycetes;o__Diversisporales;f__Acaulosporaceae;g__Acaulospora;s__Acaulospora_spinosa	SH388087.07FU_FR750156_refs_singleton
1574	k__Fungi;p__Chytridiomycota;c__GS14;o__unidentified;f__unidentified;g__unidentified;s__unidentified	SH463468.07FU_GQ921827_reps_singleton
1575	k__Fungi;p__unidentified;c__unidentified;o__unidentified;f__unidentified;g__unidentified;s__unidentified	SH629061.07FU_KX515321_reps_singleton
1576	k__Fungi;p__Ascomycota;c__Sordariomycetes;o__Hypocreales;f__unidentified;g__unidentified;s__unidentified	SH527961.07FU_HG936999_reps
1577	k__Fungi;p__Ascomycota;c__Sordariomycetes;o__Hypocreales;f__Ophiocordycipitaceae;g__Ophiocordyceps;s__Ophiocordyceps_arborescens	SH210598.07FU_KJ028008_reps
1578	k__Fungi;p__Ascomycota;c__Sordariomycetes;o__Xylariales;f__Diatrypaceae;g__Phaeoisaria;s__Phaeoisaria_pseudoclematidis	SH492550.07FU_KP744457_reps_singleton
1579	k__Fungi;p__Basidiomycota;c__Agaricomycetes;o__Agaricales;f__Strophariaceae;g__Hebeloma;s__Hebeloma_cavipes	SH215994.07FU_UDB003187_refs
1580	k__Fungi;p__Ascomycota;c__Sordariomycetes;o__Hypocreales;f__Nectriaceae;g__unidentified;s__unidentified	SH175275.07FU_GU055590_reps
1581	k__Fungi;p__Ascomycota;c__Archaeorhizomycetes;o__Archaeorhizomycetales;f__Archaeorhizomycetaceae;g__Archaeorhizomyces;s__unidentified	SH180996.07FU_KC222789_reps
1582	k__Fungi;p__Ascomycota;c__Sordariomycetes;o__Microascales;f__Halosphaeriaceae;g__unidentified;s__unidentified	SH495094.07FU_HG937144_reps_singleton
1583	k__Fungi;p__unidentified;c__unidentified;o__unidentified;f__unidentified;g__unidentified;s__unidentified	SH496248.07FU_JX323057_reps_singleton
1584	k__Fungi;p__Chytridiomycota;c__unidentified;o__unidentified;f__unidentified;g__unidentified;s__unidentified	SH480422.07FU_JX043203_reps_singleton
1585	k__Fungi;p__Ascomycota;c__Orbiliomycetes;o__Orbiliales;f__Orbiliaceae;g__Orbilia;s__unidentified	SH485959.07FU_DQ512888_reps_singleton
1586	k__Fungi;p__Chytridiomycota;c__unidentified;o__unidentified;f__unidentified;g__unidentified;s__unidentified	SH480517.07FU_EF619659_reps
1587	k__Fungi;p__Ascomycota;c__Dothideomycetes;o__Capnodiales;f__Teratosphaeriaceae;g__unidentified;s__unidentified	SH524012.07FU_KY096651_reps
1588	k__Fungi;p__Ascomycota;c__Sordariomycetes;o__unidentified;f__unidentified;g__unidentified;s__unidentified	SH193965.07FU_JQ647904_reps
1589	k__Fungi;p__unidentified;c__unidentified;o__unidentified;f__unidentified;g__unidentified;s__unidentified	SH496248.07FU_JX323057_reps_singleton
1590	k__Fungi;p__unidentified;c__unidentified;o__unidentified;f__unidentified;g__unidentified;s__unidentified	SH524250.07FU_KP235701_reps
1591	k__Fungi;p__unidentified;c__unidentified;o__unidentified;f__unidentified;g__unidentified;s__unidentified	SH492388.07FU_KT328791_reps_singleton
1592	k__Fungi;p__Glomeromycota;c__Glomeromycetes;o__Diversisporales;f__Gigasporaceae;g__Gigaspora;s__Gigaspora_margarita	SH025584.07FU_HF968858_reps_singleton
1593	k__Fungi;p__Basidiomycota;c__Agaricomycetes;o__Agaricales;f__Typhulaceae;g__Typhula;s__unidentified	SH024056.07FU_AB829612_reps_singleton
1594	k__Fungi;p__Basidiomycota;c__Microbotryomycetes;o__Microbotryomycetes_ord_Incertae_sedis;f__Microbotryomycetes_fam_Incertae_sedis;g__Sampaiozyma;s__Sampaiozyma_ingeniosa	SH204925.07FU_KJ706344_reps
1595	k__Fungi;p__Ascomycota;c__Arthoniomycetes;o__unidentified;f__unidentified;g__unidentified;s__unidentified	SH526346.07FU_UDB014692_reps
1596	k__Fungi;p__Monoblepharidomycota;c__Monoblepharidiomycetes;o__Monoblepharidales;f__unidentified;g__unidentified;s__unidentified	SH474766.07FU_JX898596_reps_singleton
1597	k__Fungi;p__Basidiomycota;c__Agaricomycetes;o__Agaricales;f__Entolomataceae;g__Entoloma;s__Entoloma_bloxamii	SH187842.07FU_KP852558_reps
1598	k__Fungi;p__Ascomycota;c__Dothideomycetes;o__Botryosphaeriales;f__Botryosphaeriaceae;g__Botryosphaeria;s__unidentified	SH026561.07FU_JN650521_reps_singleton
1599	k__Fungi;p__Ascomycota;c__Orbiliomycetes;o__Orbiliales;f__unidentified;g__unidentified;s__unidentified	SH010294.07FU_JX043195_reps_singleton
1600	k__Fungi;p__Ascomycota;c__Lecanoromycetes;o__Teloschistales;f__Teloschistaceae;g__Caloplaca;s__unidentified	SH495709.07FU_KU257735_reps_singleton
1601	k__Fungi;p__Basidiomycota;c__Tremellomycetes;o__Tremellales;f__Tremellales_fam_Incertae_sedis;g__Derxomyces;s__Derxomyces_boekhoutii	SH127560.07FU_EU517057_refs
1602	k__Fungi;p__Glomeromycota;c__Paraglomeromycetes;o__Paraglomerales;f__unidentified;g__unidentified;s__unidentified	SH028941.07FU_KF849511_reps_singleton
1603	k__Fungi;p__unidentified;c__unidentified;o__unidentified;f__unidentified;g__unidentified;s__unidentified	SH492253.07FU_JX329237_reps_singleton
1604	k__Fungi;p__Ascomycota;c__Sordariomycetes;o__Hypocreales;f__Ophiocordycipitaceae;g__Ophiocordyceps;s__Ophiocordyceps_sinensis	SH488968.07FU_KT340699_reps_singleton
1605	k__Fungi;p__Ascomycota;c__Sordariomycetes;o__unidentified;f__unidentified;g__unidentified;s__unidentified	SH025306.07FU_JQ666558_reps_singleton
1606	k__Fungi;p__unidentified;c__unidentified;o__unidentified;f__unidentified;g__unidentified;s__unidentified	SH470412.07FU_KF297233_reps_singleton
1607	k__Fungi;p__Chytridiomycota;c__Chytridiomycetes;o__unidentified;f__unidentified;g__unidentified;s__unidentified	SH175387.07FU_FJ235869_reps
1608	k__Fungi;p__Ascomycota;c__unidentified;o__unidentified;f__unidentified;g__unidentified;s__unidentified	SH208472.07FU_KP744471_reps
1609	k__Fungi;p__Basidiomycota;c__Tremellomycetes;o__unidentified;f__unidentified;g__unidentified;s__unidentified	SH017056.07FU_FJ197954_reps_singleton
1610	k__Fungi;p__Ascomycota;c__Sordariomycetes;o__Chaetosphaeriales;f__Chaetosphaeriaceae;g__Chaetosphaeria;s__unidentified	SH497408.07FU_KU535764_reps_singleton
1611	k__Fungi;p__Basidiomycota;c__Tremellomycetes;o__Tremellales;f__Tremellaceae;g__Cryptococcus;s__unidentified	SH205063.07FU_JX325614_reps
1612	k__Fungi;p__Ascomycota;c__Leotiomycetes;o__Helotiales;f__Hyaloscyphaceae;g__Hyaloscypha;s__Hyaloscypha_albohyalina	SH211016.07FU_AB546939_reps
1613	k__Fungi;p__Ascomycota;c__Orbiliomycetes;o__unidentified;f__unidentified;g__unidentified;s__unidentified	SH467465.07FU_JQ666587_reps_singleton
1614	k__Fungi;p__Ascomycota;c__Sordariomycetes;o__Hypocreales;f__unidentified;g__unidentified;s__unidentified	SH202079.07FU_JX083533_reps
1615	k__Fungi;p__Ascomycota;c__Sordariomycetes;o__Hypocreales;f__Hypocreaceae;g__Trichoderma;s__Trichoderma_aerugineum	SH177712.07FU_FJ860720_refs
1616	k__Fungi;p__Basidiomycota;c__Tremellomycetes;o__Tremellales;f__Bulleribasidiaceae;g__Vishniacozyma;s__Vishniacozyma_dimennae	SH203797.07FU_EU266559_refs
1617	k__Fungi;p__Ascomycota;c__Sordariomycetes;o__Hypocreales;f__Nectriaceae;g__Fusarium;s__Fusarium_acutatum	SH443358.07FU_AY213653_refs
1618	k__Fungi;p__Ascomycota;c__unidentified;o__unidentified;f__unidentified;g__unidentified;s__unidentified	SH211301.07FU_EU686861_reps
1619	k__Fungi;p__Basidiomycota;c__Exobasidiomycetes;o__Georgefischeriales;f__Tilletiariaceae;g__Phragmotaenium;s__Phragmotaenium_derxii	SH206758.07FU_NR_077116_refs
1620	k__Fungi;p__Basidiomycota;c__Agaricomycetes;o__Russulales;f__Russulaceae;g__unidentified;s__unidentified	SH631130.07FU_HF675659_reps_singleton
1621	k__Fungi;p__Ascomycota;c__Sordariomycetes;o__Hypocreales;f__Cordycipitaceae;g__Cordyceps;s__Cordyceps_brongniartii	SH421242.07FU_HQ880782_refs
1622	k__Fungi;p__Basidiomycota;c__Tremellomycetes;o__Tremellales;f__Tremellaceae;g__Cryptococcus;s__Cryptococcus_pseudolongus	SH211661.07FU_EU480318_reps
1623	k__Fungi;p__unidentified;c__unidentified;o__unidentified;f__unidentified;g__unidentified;s__unidentified	SH492253.07FU_JX329237_reps_singleton
1624	k__Fungi;p__Ascomycota;c__Sordariomycetes;o__Hypocreales;f__Ophiocordycipitaceae;g__unidentified;s__unidentified	SH216236.07FU_KM652180_reps
1625	k__Fungi;p__Ascomycota;c__Sordariomycetes;o__Hypocreales;f__unidentified;g__unidentified;s__unidentified	SH019689.07FU_KF296928_reps_singleton
1626	k__Fungi;p__unidentified;c__unidentified;o__unidentified;f__unidentified;g__unidentified;s__unidentified	SH494727.07FU_JX322797_reps_singleton
1627	k__Fungi;p__Ascomycota;c__Dothideomycetes;o__Capnodiales;f__Mycosphaerellaceae;g__Septoria;s__unidentified	SH207034.07FU_KT923254_reps
1628	k__Fungi;p__Ascomycota;c__Sordariomycetes;o__Xylariales;f__Xylariaceae;g__Hypoxylon;s__Hypoxylon_monticulosum	SH213380.07FU_DQ631938_refs
1629	k__Fungi;p__Ascomycota;c__Dothideomycetes;o__Pleosporales;f__unidentified;g__unidentified;s__unidentified	SH183004.07FU_DQ420932_reps
1630	k__Fungi;p__Ascomycota;c__Dothideomycetes;o__Pleosporales;f__Sporormiaceae;g__unidentified;s__unidentified	SH490662.07FU_HG937122_reps_singleton
1631	k__Fungi;p__Ascomycota;c__Sordariomycetes;o__Hypocreales;f__Nectriaceae;g__Fusarium;s__Fusarium_guttiforme	SH424875.07FU_KC464629_refs
1632	k__Fungi;p__Ascomycota;c__Eurotiomycetes;o__Eurotiales;f__Trichocomaceae;g__Aspergillus;s__Aspergillus_salwaensis	SH614178.07FU_KJ775447_refs
1633	k__Fungi;p__unidentified;c__unidentified;o__unidentified;f__unidentified;g__unidentified;s__unidentified	SH491806.07FU_JX326786_reps_singleton
1634	k__Fungi;p__Ascomycota;c__Sordariomycetes;o__Hypocreales;f__Hypocreales_fam_Incertae_sedis;g__Calcarisporium;s__Calcarisporium_arbuscula	SH205443.07FU_LK052828_reps
1635	k__Fungi;p__Mortierellomycota;c__Mortierellomycotina_cls_Incertae_sedis;o__Mortierellales;f__Mortierellaceae;g__Mortierella;s__unidentified	SH180140.07FU_FN391350_reps
1636	k__Fungi;p__Ascomycota;c__Dothideomycetes;o__Capnodiales;f__Cladosporiaceae;g__Cladosporium;s__Cladosporium_grevilleae	SH176536.07FU_JF770450_refs
1637	k__Fungi;p__Ascomycota;c__Sordariomycetes;o__Coniochaetales;f__Coniochaetaceae;g__Coniochaeta;s__unidentified	SH212651.07FU_KF735027_reps
1638	k__Fungi;p__Ascomycota;c__Sordariomycetes;o__Hypocreales;f__Cordycipitaceae;g__Beauveria;s__Beauveria_bassiana	SH421220.07FU_HQ880761_refs
1639	k__Fungi;p__Ascomycota;c__Sordariomycetes;o__Sordariales;f__Sordariaceae;g__unidentified;s__unidentified	SH524554.07FU_HG936921_reps
1640	k__Fungi;p__Ascomycota;c__Dothideomycetes;o__Pleosporales;f__unidentified;g__unidentified;s__unidentified	SH221584.07FU_EU489923_reps
1641	k__Fungi;p__unidentified;c__unidentified;o__unidentified;f__unidentified;g__unidentified;s__unidentified	SH496248.07FU_JX323057_reps_singleton
1642	k__Fungi;p__unidentified;c__unidentified;o__unidentified;f__unidentified;g__unidentified;s__unidentified	SH493235.07FU_JX325680_reps_singleton
1643	k__Fungi;p__Ascomycota;c__unidentified;o__unidentified;f__unidentified;g__unidentified;s__unidentified	SH196419.07FU_HQ211710_reps
1644	k__Fungi;p__unidentified;c__unidentified;o__unidentified;f__unidentified;g__unidentified;s__unidentified	SH464364.07FU_HQ436094_reps_singleton
1645	k__Fungi;p__Basidiomycota;c__Agaricomycetes;o__Agaricales;f__Psathyrellaceae;g__unidentified;s__unidentified	SH219032.07FU_JQ922137_reps
1646	k__Fungi;p__Ascomycota;c__Orbiliomycetes;o__Orbiliales;f__Orbiliaceae;g__Orbilia;s__unidentified	SH496115.07FU_KT215272_reps_singleton
1647	k__Fungi;p__Glomeromycota;c__Glomeromycetes;o__Diversisporales;f__Acaulosporaceae;g__Acaulospora;s__Acaulospora_spinosa	SH388087.07FU_FR750156_refs_singleton
1648	k__Fungi;p__Mortierellomycota;c__Mortierellomycotina_cls_Incertae_sedis;o__Mortierellales;f__Mortierellaceae;g__Mortierella;s__unidentified	SH180165.07FU_KT768321_reps
1649	k__Fungi;p__unidentified;c__unidentified;o__unidentified;f__unidentified;g__unidentified;s__unidentified	SH492253.07FU_JX329237_reps_singleton
1650	k__Fungi;p__Ascomycota;c__Sordariomycetes;o__Hypocreales;f__Hypocreaceae;g__Trichoderma;s__Trichoderma_simmonsii	SH360668.07FU_AF443917_refs
1651	k__Fungi;p__Ascomycota;c__Pezizomycetes;o__Pezizales;f__Pezizaceae;g__Peziza;s__Peziza_ostracoderma	SH193872.07FU_JN002180_reps
1652	k__Fungi;p__Ascomycota;c__Eurotiomycetes;o__Eurotiales;f__Trichocomaceae;g__Aspergillus;s__Aspergillus_sp	SH620263.07FU_KT359601_refs
1653	k__Fungi;p__Ascomycota;c__Sordariomycetes;o__Hypocreales;f__Nectriaceae;g__unidentified;s__unidentified	SH530126.07FU_HG937034_reps
1654	k__Fungi;p__unidentified;c__unidentified;o__unidentified;f__unidentified;g__unidentified;s__unidentified	SH475732.07FU_JQ666690_reps_singleton
1655	k__Fungi;p__unidentified;c__unidentified;o__unidentified;f__unidentified;g__unidentified;s__unidentified	SH496959.07FU_JX365343_reps_singleton
1656	k__Fungi;p__unidentified;c__unidentified;o__unidentified;f__unidentified;g__unidentified;s__unidentified	SH492327.07FU_JX364082_reps_singleton
1657	k__Fungi;p__Basidiomycota;c__Agaricomycetes;o__Polyporales;f__Polyporaceae;g__Lopharia;s__Lopharia_cinerascens	SH031706.07FU_JN165019_refs_singleton
1658	k__Fungi;p__Ascomycota;c__Eurotiomycetes;o__Eurotiales;f__Trichocomaceae;g__Aspergillus;s__Aspergillus_sp	SH620263.07FU_KT359601_refs
1659	k__Fungi;p__unidentified;c__unidentified;o__unidentified;f__unidentified;g__unidentified;s__unidentified	SH492388.07FU_KT328791_reps_singleton
1660	k__Fungi;p__Mucoromycota;c__Endogonomycetes;o__Endogonales;f__unidentified;g__unidentified;s__unidentified	SH205095.07FU_JF414169_reps
1661	k__Fungi;p__Basidiomycota;c__Agaricomycetes;o__Agaricales;f__Psathyrellaceae;g__Coprinopsis;s__Coprinopsis_pseudofriesii	SH219024.07FU_HQ847016_reps
1662	k__Fungi;p__Ascomycota;c__Dothideomycetes;o__unidentified;f__unidentified;g__unidentified;s__unidentified	SH207018.07FU_EU490038_reps
1663	k__Fungi;p__Ascomycota;c__Dothideomycetes;o__Pleosporales;f__Phaeosphaeriaceae;g__Phaeosphaeria;s__Phaeosphaeria_juncicola	SH200465.07FU_AF439504_reps
1664	k__Fungi;p__Ascomycota;c__Dothideomycetes;o__Pleosporales;f__Corynesporascaceae;g__Corynespora;s__Corynespora_cassiicola	SH203487.07FU_KF266781_reps
1665	k__Fungi;p__Chytridiomycota;c__Spizellomycetes;o__Spizellomycetales;f__unidentified;g__unidentified;s__unidentified	SH481374.07FU_FJ554442_reps_singleton
1666	k__Fungi;p__Ascomycota;c__Dothideomycetes;o__Capnodiales;f__Mycosphaerellaceae;g__Pseudocercospora;s__Pseudocercospora_neriicola	SH406232.07FU_KJ869165_refs
1667	k__Fungi;p__Basidiomycota;c__Agaricomycetes;o__Cantharellales;f__Tulasnellaceae;g__unidentified;s__unidentified	SH197346.07FU_EU583714_reps
1668	k__Fungi;p__unidentified;c__unidentified;o__unidentified;f__unidentified;g__unidentified;s__unidentified	SH490631.07FU_JX371791_reps_singleton
1669	k__Fungi;p__Ascomycota;c__Sordariomycetes;o__Hypocreales;f__Nectriaceae;g__unidentified;s__unidentified	SH521395.07FU_HG936111_reps
1670	k__Fungi;p__unidentified;c__unidentified;o__unidentified;f__unidentified;g__unidentified;s__unidentified	SH462173.07FU_KC966191_reps_singleton
1671	k__Fungi;p__Ascomycota;c__Dothideomycetes;o__Pleosporales;f__unidentified;g__unidentified;s__unidentified	SH183004.07FU_DQ420932_reps
1672	k__Fungi;p__Ascomycota;c__Pezizomycotina_cls_Incertae_sedis;o__Pezizomycotina_ord_Incertae_sedis;f__Pezizomycotina_fam_Incertae_sedis;g__Veronaea;s__Veronaea_japonica	SH015499.07FU_EU041818_refs_singleton
1673	k__Fungi;p__Mortierellomycota;c__unidentified;o__unidentified;f__unidentified;g__unidentified;s__unidentified	SH523916.07FU_UDB014736_reps
1674	k__Fungi;p__Ascomycota;c__Sordariomycetes;o__Hypocreales;f__Nectriaceae;g__unidentified;s__unidentified	SH521395.07FU_HG936111_reps
1675	k__Fungi;p__Chytridiomycota;c__Rhizophlyctiomycetes;o__Rhizophlyctidales;f__Sonoraphlyctidaceae;g__Sonoraphlyctis;s__Sonoraphlyctis_ranzonii	SH191244.07FU_EU379201_refs
1676	k__Fungi;p__Chytridiomycota;c__Spizellomycetes;o__Spizellomycetales;f__unidentified;g__unidentified;s__unidentified	SH481374.07FU_FJ554442_reps_singleton
1677	k__Fungi;p__Ascomycota;c__Orbiliomycetes;o__Orbiliales;f__unidentified;g__unidentified;s__unidentified	SH484181.07FU_GU053817_reps_singleton
1678	k__Fungi;p__unidentified;c__unidentified;o__unidentified;f__unidentified;g__unidentified;s__unidentified	SH026417.07FU_KC965811_reps_singleton
1679	k__Fungi;p__Ascomycota;c__Lecanoromycetes;o__Ostropales;f__unidentified;g__unidentified;s__unidentified	SH462334.07FU_JX043002_reps_singleton
1680	k__Fungi;p__Ascomycota;c__Eurotiomycetes;o__Eurotiales;f__Eurotiales_fam_Incertae_sedis;g__Thermomyces;s__Thermomyces_lanuginosus	SH185867.07FU_AY706335_refs
1681	k__Fungi;p__Ascomycota;c__Leotiomycetes;o__unidentified;f__unidentified;g__unidentified;s__unidentified	SH211410.07FU_JX317229_reps
1682	k__Fungi;p__unidentified;c__unidentified;o__unidentified;f__unidentified;g__unidentified;s__unidentified	SH180080.07FU_JX042725_reps
1683	k__Fungi;p__Basidiomycota;c__Agaricomycetes;o__Hymenochaetales;f__Hymenochaetales_fam_Incertae_sedis;g__Resinicium;s__Resinicium_bicolor	SH204931.07FU_DQ218310_refs
1684	k__Fungi;p__Basidiomycota;c__Agaricomycetes;o__unidentified;f__unidentified;g__unidentified;s__unidentified	SH185079.07FU_LT629241_reps
1685	k__Fungi;p__Ascomycota;c__Orbiliomycetes;o__Orbiliales;f__unidentified;g__unidentified;s__unidentified	SH010294.07FU_JX043195_reps_singleton
1686	k__Fungi;p__Basidiomycota;c__Agaricomycetes;o__Polyporales;f__Polyporaceae;g__Polyporus;s__Polyporus_varius	SH198526.07FU_KC572039_reps
1687	k__Fungi;p__Chytridiomycota;c__GS13;o__unidentified;f__unidentified;g__unidentified;s__unidentified	SH496908.07FU_UDB014650_reps_singleton
1688	k__Fungi;p__Ascomycota;c__Leotiomycetes;o__Helotiales;f__Helotiales_fam_Incertae_sedis;g__Scytalidium;s__unidentified	SH211368.07FU_HQ631037_reps
1689	k__Fungi;p__Ascomycota;c__Sordariomycetes;o__Hypocreales;f__Nectriaceae;g__unidentified;s__unidentified	SH175275.07FU_GU055590_reps
1690	k__Fungi;p__Ascomycota;c__Sordariomycetes;o__Hypocreales;f__Nectriaceae;g__unidentified;s__unidentified	SH020036.07FU_KF060213_reps_singleton
1691	k__Fungi;p__unidentified;c__unidentified;o__unidentified;f__unidentified;g__unidentified;s__unidentified	SH495751.07FU_KM504429_reps_singleton
1692	k__Fungi;p__Basidiomycota;c__Agaricomycetes;o__Polyporales;f__unidentified;g__unidentified;s__unidentified	SH214887.07FU_KP135059_reps
1693	k__Fungi;p__unidentified;c__unidentified;o__unidentified;f__unidentified;g__unidentified;s__unidentified	SH496959.07FU_JX365343_reps_singleton
1694	k__Fungi;p__Mortierellomycota;c__Mortierellomycotina_cls_Incertae_sedis;o__Mortierellales;f__Mortierellaceae;g__Mortierella;s__Mortierella_alpina	SH183635.07FU_DQ420856_reps
1695	k__Fungi;p__Glomeromycota;c__Glomeromycetes;o__Glomerales;f__Glomeraceae;g__unidentified;s__unidentified	SH176140.07FU_FJ008632_reps
1696	k__Fungi;p__Chytridiomycota;c__Rhizophlyctiomycetes;o__Rhizophlyctidales;f__Rhizophlyctidaceae;g__Rhizophlyctis;s__Rhizophlyctis_rosea	SH476278.07FU_EU379209_reps_singleton
1697	k__Fungi;p__Glomeromycota;c__Glomeromycetes;o__Diversisporales;f__Gigasporaceae;g__Dentiscutata;s__Dentiscutata_erythropus	SH203810.07FU_FR750145_reps
1698	k__Fungi;p__Ascomycota;c__Leotiomycetes;o__Helotiales;f__Helotiales_fam_Incertae_sedis;g__Dactylaria;s__unidentified	SH018863.07FU_AY265332_reps_singleton
1699	k__Fungi;p__Ascomycota;c__Saccharomycetes;o__Saccharomycetales;f__Saccharomycetales_fam_Incertae_sedis;g__unidentified;s__unidentified	SH222191.07FU_KT370114_reps
1700	k__Fungi;p__Ascomycota;c__Saccharomycetes;o__Saccharomycetales;f__Saccharomycetales_fam_Incertae_sedis;g__Candida;s__Candida_membranifaciens	SH112068.07FU_EU343843_refs
1701	k__Fungi;p__Ascomycota;c__Sordariomycetes;o__Xylariales;f__Xylariales_fam_Incertae_sedis;g__Monographella;s__Monographella_nivalis	SH213511.07FU_AB586986_refs
1702	k__Fungi;p__Ascomycota;c__Saccharomycetes;o__Saccharomycetales;f__Debaryomycetaceae;g__Meyerozyma;s__Meyerozyma_caribbica	SH255873.07FU_EU569003_refs
1703	k__Fungi;p__Mortierellomycota;c__Mortierellomycotina_cls_Incertae_sedis;o__Mortierellales;f__Mortierellaceae;g__Mortierella;s__unidentified	SH640208.07FU_KU612369_reps
1704	k__Fungi;p__Basidiomycota;c__Agaricomycetes;o__Polyporales;f__Polyporaceae;g__Skeletocutis;s__Skeletocutis_nivea	SH192219.07FU_JQ673119_reps
1705	k__Fungi;p__Chytridiomycota;c__Rhizophlyctiomycetes;o__Rhizophlyctidales;f__Rhizophlyctidaceae;g__Rhizophlyctis;s__unidentified	SH018671.07FU_JX043205_reps_singleton
1706	k__Fungi;p__unidentified;c__unidentified;o__unidentified;f__unidentified;g__unidentified;s__unidentified	SH023171.07FU_KF800327_reps_singleton
1707	k__Fungi;p__Basidiomycota;c__Agaricomycetes;o__Agaricales;f__Marasmiaceae;g__Marasmius;s__Marasmius_rotalis	SH631583.07FU_KX058069_reps_singleton
1708	k__Fungi;p__Ascomycota;c__Saccharomycetes;o__Saccharomycetales;f__Saccharomycetales_fam_Incertae_sedis;g__Candida;s__Candida_insectalens	SH217979.07FU_EU364562_refs
1709	k__Fungi;p__Ascomycota;c__Sordariomycetes;o__Hypocreales;f__Nectriaceae;g__unidentified;s__unidentified	SH175275.07FU_GU055590_reps
1710	k__Fungi;p__Basidiomycota;c__Agaricomycetes;o__Cantharellales;f__Hydnaceae;g__Sistotrema;s__unidentified	SH197509.07FU_DQ974821_refs
1711	k__Fungi;p__Basidiomycota;c__Agaricomycetes;o__Agaricales;f__Strophariaceae;g__unidentified;s__unidentified	SH629193.07FU_KU534799_reps_singleton
1712	k__Fungi;p__Glomeromycota;c__Glomeromycetes;o__Glomerales;f__Glomeraceae;g__Rhizophagus;s__Rhizophagus_diaphanus	SH197772.07FU_AJ972463_refs
1713	k__Fungi;p__Ascomycota;c__Leotiomycetes;o__Helotiales;f__unidentified;g__unidentified;s__unidentified	SH018507.07FU_JQ666740_reps_singleton
1714	k__Fungi;p__Ascomycota;c__Eurotiomycetes;o__Eurotiales;f__unidentified;g__unidentified;s__unidentified	SH195604.07FU_GU566286_reps
1715	k__Fungi;p__Basidiomycota;c__Tremellomycetes;o__Tremellales;f__unidentified;g__unidentified;s__unidentified	SH004920.07FU_FJ770078_reps_singleton
1716	k__Fungi;p__Chytridiomycota;c__unidentified;o__unidentified;f__unidentified;g__unidentified;s__unidentified	SH223390.07FU_AM999756_reps
1717	k__Fungi;p__Ascomycota;c__Eurotiomycetes;o__Chaetothyriales;f__Herpotrichiellaceae;g__Racodium;s__Racodium_rupestre	SH204143.07FU_GU067662_reps
1718	k__Fungi;p__unidentified;c__unidentified;o__unidentified;f__unidentified;g__unidentified;s__unidentified	SH492253.07FU_JX329237_reps_singleton
1719	k__Fungi;p__Basidiomycota;c__Agaricomycetes;o__Agaricales;f__Physalacriaceae;g__Cryptomarasmius;s__Cryptomarasmius_minutus	SH491897.07FU_KF774141_reps_singleton
1720	k__Fungi;p__Ascomycota;c__Saccharomycetes;o__Saccharomycetales;f__Pichiaceae;g__Yamadazyma;s__Yamadazyma_triangularis	SH203601.07FU_EU343869_refs
1721	k__Fungi;p__Ascomycota;c__Sordariomycetes;o__Hypocreales;f__Nectriaceae;g__unidentified;s__unidentified	SH175275.07FU_GU055590_reps
1722	k__Fungi;p__unidentified;c__unidentified;o__unidentified;f__unidentified;g__unidentified;s__unidentified	SH475431.07FU_KF297171_reps_singleton
1723	k__Fungi;p__Ascomycota;c__Pezizomycetes;o__Pezizales;f__Pezizaceae;g__Peziza;s__Peziza_buxea	SH204973.07FU_JF908546_reps
1724	k__Fungi;p__Ascomycota;c__Sordariomycetes;o__Melanosporales;f__Ceratostomataceae;g__Melanospora;s__unidentified	SH641889.07FU_KU516632_reps
1725	k__Fungi;p__unidentified;c__unidentified;o__unidentified;f__unidentified;g__unidentified;s__unidentified	SH489849.07FU_JX341637_reps_singleton
1726	k__Fungi;p__Chytridiomycota;c__unidentified;o__unidentified;f__unidentified;g__unidentified;s__unidentified	SH192018.07FU_HQ191376_reps
1727	k__Fungi;p__Ascomycota;c__Eurotiomycetes;o__Eurotiales;f__Trichocomaceae;g__Penicillium;s__unidentified	SH182546.07FU_EU917127_reps
1728	k__Fungi;p__Ascomycota;c__Eurotiomycetes;o__Eurotiales;f__Trichocomaceae;g__Penicillium;s__Penicillium_melinii	SH207150.07FU_AY373923_refs
1729	k__Fungi;p__Ascomycota;c__Leotiomycetes;o__Leotiomycetes_ord_Incertae_sedis;f__Leotiomycetes_fam_Incertae_sedis;g__Collophora;s__unidentified	SH199120.07FU_KF274067_reps
1730	k__Fungi;p__Ascomycota;c__Sordariomycetes;o__Hypocreales;f__Nectriaceae;g__unidentified;s__unidentified	SH521395.07FU_HG936111_reps
1731	k__Fungi;p__Basidiomycota;c__Cystobasidiomycetes;o__Erythrobasidiales;f__Erythrobasidiales_fam_Incertae_sedis;g__Hasegawazyma;s__Hasegawazyma_lactosa	SH191714.07FU_FJ515208_reps
1732	k__Fungi;p__Ascomycota;c__Sordariomycetes;o__Hypocreales;f__Hypocreales_fam_Incertae_sedis;g__Acremonium;s__Acremonium_chrysogenum	SH020574.07FU_KF573614_reps_singleton
1733	k__Fungi;p__Basidiomycota;c__Tremellomycetes;o__Cystofilobasidiales;f__Cystofilobasidiaceae;g__Itersonilia;s__Itersonilia_perplexans	SH199072.07FU_AB072233_refs
1734	k__Fungi;p__Ascomycota;c__Sordariomycetes;o__Hypocreales;f__Hypocreales_fam_Incertae_sedis;g__Sarocladium;s__Sarocladium_subulatum	SH210216.07FU_HG965031_refs
1735	k__Fungi;p__Ascomycota;c__Archaeorhizomycetes;o__Archaeorhizomycetales;f__Archaeorhizomycetaceae;g__Archaeorhizomyces;s__unidentified	SH180996.07FU_KC222789_reps
1736	k__Fungi;p__Ascomycota;c__Sordariomycetes;o__Hypocreales;f__Nectriaceae;g__unidentified;s__unidentified	SH175275.07FU_GU055590_reps
1737	k__Fungi;p__Ascomycota;c__Sordariomycetes;o__Hypocreomycetidae_ord_Incertae_sedis;f__Glomerellaceae;g__Colletotrichum;s__Colletotrichum_lupini	SH408620.07FU_DQ286119_refs
1738	k__Fungi;p__Ascomycota;c__Eurotiomycetes;o__Chaetothyriales;f__Herpotrichiellaceae;g__Capronia;s__Capronia_semi-immersa	SH196384.07FU_AF050259_refs
1739	k__Fungi;p__Glomeromycota;c__Paraglomeromycetes;o__Paraglomerales;f__Paraglomeraceae;g__Paraglomus;s__unidentified	SH194689.07FU_AJ504645_reps
1740	k__Fungi;p__unidentified;c__unidentified;o__unidentified;f__unidentified;g__unidentified;s__unidentified	SH489581.07FU_KU580567_reps_singleton
1741	k__Fungi;p__Basidiomycota;c__Agaricomycetes;o__Cantharellales;f__Ceratobasidiaceae;g__Ceratobasidium;s__unidentified	SH187923.07FU_JQ972109_reps
1742	k__Fungi;p__unidentified;c__unidentified;o__unidentified;f__unidentified;g__unidentified;s__unidentified	SH020300.07FU_KC966090_reps_singleton
1743	k__Fungi;p__unidentified;c__unidentified;o__unidentified;f__unidentified;g__unidentified;s__unidentified	SH465288.07FU_EU490031_reps_singleton
1744	k__Fungi;p__Ascomycota;c__Eurotiomycetes;o__Chaetothyriales;f__Herpotrichiellaceae;g__Cladophialophora;s__unidentified	SH630972.07FU_KU705827_reps_singleton
1745	k__Fungi;p__unidentified;c__unidentified;o__unidentified;f__unidentified;g__unidentified;s__unidentified	SH492253.07FU_JX329237_reps_singleton
1746	k__Fungi;p__Ascomycota;c__Eurotiomycetes;o__Onygenales;f__Onygenaceae;g__unidentified;s__unidentified	SH193113.07FU_FJ430724_reps
1747	k__Fungi;p__Basidiomycota;c__Agaricomycetes;o__Agaricales;f__unidentified;g__unidentified;s__unidentified	SH179737.07FU_JN890510_reps
1748	k__Fungi;p__Ascomycota;c__Eurotiomycetes;o__Eurotiales;f__Trichocomaceae;g__Penicillium;s__Penicillium_vancouverense	SH372106.07FU_JN617675_refs
1749	k__Fungi;p__unidentified;c__unidentified;o__unidentified;f__unidentified;g__unidentified;s__unidentified	SH492253.07FU_JX329237_reps_singleton
1750	k__Fungi;p__Chytridiomycota;c__Chytridiomycetes;o__Chytridiales;f__Chytridiales_fam_Incertae_sedis;g__Pseudorhizidium;s__Pseudorhizidium_endosporangiatum	SH487324.07FU_DQ536496_refs_singleton
1751	k__Fungi;p__unidentified;c__unidentified;o__unidentified;f__unidentified;g__unidentified;s__unidentified	SH492253.07FU_JX329237_reps_singleton
1752	k__Fungi;p__Ascomycota;c__Eurotiomycetes;o__Arachnomycetales;f__Arachnomycetaceae;g__Arachnomyces;s__unidentified	SH642529.07FU_KY440751_reps
1753	k__Fungi;p__Basidiomycota;c__Agaricomycetes;o__Agaricales;f__Entolomataceae;g__Rhodocybe;s__unidentified	SH467458.07FU_EF679793_reps_singleton
1754	k__Fungi;p__Ascomycota;c__Sordariomycetes;o__Hypocreales;f__Ophiocordycipitaceae;g__Ophiocordyceps;s__Ophiocordyceps_xuefengensis	SH210595.07FU_KC631800_reps
1755	k__Fungi;p__unidentified;c__unidentified;o__unidentified;f__unidentified;g__unidentified;s__unidentified	SH491057.07FU_KP889724_reps_singleton
1756	k__Fungi;p__Ascomycota;c__Leotiomycetes;o__Helotiales;f__Helotiaceae;g__Hymenoscyphus;s__unidentified	SH025694.07FU_KJ188695_reps_singleton
1757	k__Fungi;p__Ascomycota;c__Sordariomycetes;o__Hypocreales;f__Nectriaceae;g__unidentified;s__unidentified	SH175275.07FU_GU055590_reps
1758	k__Fungi;p__Basidiomycota;c__Ustilaginomycotina_cls_Incertae_sedis;o__Malasseziales;f__Malasseziaceae;g__Malassezia;s__Malassezia_furfur	SH205505.07FU_KY104106_reps
1759	k__Fungi;p__unidentified;c__unidentified;o__unidentified;f__unidentified;g__unidentified;s__unidentified	SH004454.07FU_EF521253_reps_singleton
1760	k__Fungi;p__Ascomycota;c__Dothideomycetes;o__Pleosporales;f__Sporormiaceae;g__Preussia;s__Preussia_persica	SH184177.07FU_GQ292750_refs
1761	k__Fungi;p__Mortierellomycota;c__Mortierellomycotina_cls_Incertae_sedis;o__Mortierellales;f__Mortierellaceae;g__Mortierella;s__unidentified	SH180125.07FU_DQ309131_reps
1762	k__Fungi;p__unidentified;c__unidentified;o__unidentified;f__unidentified;g__unidentified;s__unidentified	SH493221.07FU_KP063443_reps_singleton
1763	k__Fungi;p__Ascomycota;c__Saccharomycetes;o__Saccharomycetales;f__Saccharomycetales_fam_Incertae_sedis;g__Debaryomyces;s__Debaryomyces_hansenii	SH358044.07FU_JN942652_refs
1764	k__Fungi;p__Ascomycota;c__Sordariomycetes;o__Sordariales;f__Lasiosphaeriaceae;g__Lasiosphaeria;s__Lasiosphaeria_ovina	SH212625.07FU_GQ922528_reps
1765	k__Fungi;p__Ascomycota;c__Sordariomycetes;o__Hypocreales;f__unidentified;g__unidentified;s__unidentified	SH213541.07FU_HG008752_reps
1766	k__Fungi;p__unidentified;c__unidentified;o__unidentified;f__unidentified;g__unidentified;s__unidentified	SH475431.07FU_KF297171_reps_singleton
1767	k__Fungi;p__Ascomycota;c__Dothideomycetes;o__Pleosporales;f__unidentified;g__unidentified;s__unidentified	SH205326.07FU_HM141067_reps
1768	k__Fungi;p__Ascomycota;c__Eurotiomycetes;o__Eurotiales;f__Trichocomaceae;g__Sagenomella;s__Sagenomella_keratitidis	SH474721.07FU_EU140821_reps
1769	k__Fungi;p__Ascomycota;c__Dothideomycetes;o__Capnodiales;f__unidentified;g__unidentified;s__unidentified	SH027346.07FU_KC965669_reps_singleton
1770	k__Fungi;p__Ascomycota;c__Saccharomycetes;o__Saccharomycetales;f__Saccharomycetales_fam_Incertae_sedis;g__Sporopachydermia;s__Sporopachydermia_lactativora	SH212182.07FU_EU343870_refs
1771	k__Fungi;p__Basidiomycota;c__Agaricomycetes;o__Cantharellales;f__Ceratobasidiaceae;g__unidentified;s__unidentified	SH491016.07FU_KF574230_reps_singleton
1772	k__Fungi;p__Ascomycota;c__Sordariomycetes;o__Sordariales;f__Lasiosphaeriaceae;g__Podospora;s__unidentified	SH192702.07FU_JQ585546_reps
1773	k__Fungi;p__unidentified;c__unidentified;o__unidentified;f__unidentified;g__unidentified;s__unidentified	SH526409.07FU_JX372096_reps
1774	k__Fungi;p__Ascomycota;c__Orbiliomycetes;o__unidentified;f__unidentified;g__unidentified;s__unidentified	SH462943.07FU_DQ421288_reps_singleton
1775	k__Fungi;p__Ascomycota;c__Eurotiomycetes;o__Chaetothyriales;f__Herpotrichiellaceae;g__unidentified;s__unidentified	SH630157.07FU_KU534605_reps_singleton
1776	k__Fungi;p__unidentified;c__unidentified;o__unidentified;f__unidentified;g__unidentified;s__unidentified	SH497386.07FU_KU515886_reps_singleton
1777	k__Fungi;p__Ascomycota;c__Sordariomycetes;o__Chaetosphaeriales;f__Chaetosphaeriaceae;g__Chaetosphaeria;s__Chaetosphaeria_panamensis	SH029529.07FU_AY906948_reps_singleton
1778	k__Fungi;p__Basidiomycota;c__Agaricomycetes;o__Corticiales;f__Corticiaceae;g__Laetisaria;s__Laetisaria_arvalis	SH187847.07FU_EU622841_refs
1779	k__Fungi;p__unidentified;c__unidentified;o__unidentified;f__unidentified;g__unidentified;s__unidentified	SH027097.07FU_KF800594_reps_singleton
1780	k__Fungi;p__Glomeromycota;c__Glomeromycetes;o__Glomerales;f__Glomeraceae;g__Glomus;s__unidentified	SH176162.07FU_KM376416_reps
1781	k__Fungi;p__Basidiomycota;c__Tremellomycetes;o__Tremellales;f__Tremellales_fam_Incertae_sedis;g__Hannaella;s__Hannaella_luteola	SH180500.07FU_AF444323_refs
1782	k__Fungi;p__Basidiomycota;c__Agaricomycetes;o__Russulales;f__Lachnocladiaceae;g__Vararia;s__Vararia_investiens	SH206978.07FU_KJ140538_reps
1783	k__Fungi;p__Ascomycota;c__Dothideomycetes;o__Pleosporales;f__Corynesporascaceae;g__Corynespora;s__Corynespora_cassiicola	SH203487.07FU_KF266781_reps
1784	k__Fungi;p__Basidiomycota;c__Agaricomycetes;o__Agaricales;f__Inocybaceae;g__Phaeomyces;s__Phaeomyces_dubiosus	SH008117.07FU_KF830099_reps_singleton
1785	k__Fungi;p__unidentified;c__unidentified;o__unidentified;f__unidentified;g__unidentified;s__unidentified	SH629604.07FU_KX515914_reps_singleton
1786	k__Fungi;p__Chytridiomycota;c__Spizellomycetes;o__Spizellomycetales;f__Spizellomycetaceae;g__unidentified;s__unidentified	SH023933.07FU_KF225818_reps_singleton
1787	k__Fungi;p__Chytridiomycota;c__Chytridiomycetes;o__unidentified;f__unidentified;g__unidentified;s__unidentified	SH030110.07FU_JQ666698_reps_singleton
1788	k__Fungi;p__unidentified;c__unidentified;o__unidentified;f__unidentified;g__unidentified;s__unidentified	SH496345.07FU_JX384861_reps_singleton
1789	k__Fungi;p__unidentified;c__unidentified;o__unidentified;f__unidentified;g__unidentified;s__unidentified	SH529753.07FU_JX325742_reps
1790	k__Fungi;p__Ascomycota;c__Sordariomycetes;o__Hypocreales;f__Nectriaceae;g__unidentified;s__unidentified	SH020036.07FU_KF060213_reps_singleton
1791	k__Fungi;p__Ascomycota;c__Saccharomycetes;o__Saccharomycetales;f__Metschnikowiaceae;g__Clavispora;s__Clavispora_lusitaniae	SH180743.07FU_KP674846_reps
1792	k__Fungi;p__Ascomycota;c__unidentified;o__unidentified;f__unidentified;g__unidentified;s__unidentified	SH204046.07FU_KJ159598_reps
1793	k__Fungi;p__Ascomycota;c__Sordariomycetes;o__Hypocreales;f__Nectriaceae;g__Fusarium;s__Fusarium_acutatum	SH443358.07FU_AY213653_refs
1794	k__Fungi;p__Glomeromycota;c__Glomeromycetes;o__Diversisporales;f__Diversisporaceae;g__Diversispora;s__unidentified	SH196903.07FU_AJ516930_reps
1795	k__Fungi;p__unidentified;c__unidentified;o__unidentified;f__unidentified;g__unidentified;s__unidentified	SH016584.07FU_KC965255_reps_singleton
1796	k__Fungi;p__Ascomycota;c__Pezizomycetes;o__Pezizales;f__Pyronemataceae;g__unidentified;s__unidentified	SH220660.07FU_EU480240_reps
1797	k__Fungi;p__Ascomycota;c__Archaeorhizomycetes;o__Archaeorhizomycetales;f__Archaeorhizomycetaceae;g__Archaeorhizomyces;s__unidentified	SH180996.07FU_KC222789_reps
1798	k__Fungi;p__unidentified;c__unidentified;o__unidentified;f__unidentified;g__unidentified;s__unidentified	SH496317.07FU_JX374656_reps_singleton
1799	k__Fungi;p__Basidiomycota;c__Agaricomycetes;o__Agaricales;f__Strophariaceae;g__Gymnopilus;s__Gymnopilus_luteofolius	SH201500.07FU_AY280976_reps
1800	k__Fungi;p__Ascomycota;c__Sordariomycetes;o__Hypocreales;f__Hypocreales_fam_Incertae_sedis;g__Myrothecium;s__unidentified	SH010492.07FU_KC965274_reps_singleton
1801	k__Fungi;p__unidentified;c__unidentified;o__unidentified;f__unidentified;g__unidentified;s__unidentified	SH491809.07FU_JX327844_reps_singleton
1802	k__Fungi;p__Ascomycota;c__Sordariomycetes;o__Hypocreales;f__unidentified;g__unidentified;s__unidentified	SH022640.07FU_JX317202_reps_singleton
1803	k__Fungi;p__Glomeromycota;c__Glomeromycetes;o__Glomerales;f__Glomeraceae;g__unidentified;s__unidentified	SH494268.07FU_KM041770_reps_singleton
1804	k__Fungi;p__Glomeromycota;c__Paraglomeromycetes;o__Paraglomerales;f__unidentified;g__unidentified;s__unidentified	SH211736.07FU_KF849610_reps
1805	k__Fungi;p__Ascomycota;c__Sordariomycetes;o__Hypocreales;f__Ophiocordycipitaceae;g__unidentified;s__unidentified	SH180906.07FU_KF302514_reps
1806	k__Fungi;p__unidentified;c__unidentified;o__unidentified;f__unidentified;g__unidentified;s__unidentified	SH024058.07FU_KC965174_reps_singleton
1807	k__Fungi;p__Ascomycota;c__Eurotiomycetes;o__Eurotiales;f__Trichocomaceae;g__Aspergillus;s__Aspergillus_nomius	SH432546.07FU_KC253960_refs
1808	k__Fungi;p__Ascomycota;c__Orbiliomycetes;o__Orbiliales;f__Orbiliaceae;g__Arthrobotrys;s__Arthrobotrys_superba	SH221775.07FU_KT215210_reps
1809	k__Fungi;p__Ascomycota;c__Dothideomycetes;o__Pleosporales;f__Montagnulaceae;g__Paraconiothyrium;s__Paraconiothyrium_brasiliense	SH186928.07FU_AY642531_refs
1810	k__Fungi;p__Ascomycota;c__Orbiliomycetes;o__Orbiliales;f__Orbiliaceae;g__Orbilia;s__unidentified	SH496110.07FU_KT215281_reps_singleton
1811	k__Fungi;p__Basidiomycota;c__Agaricomycetes;o__Agaricales;f__Physalacriaceae;g__Armillaria;s__unidentified	SH184009.07FU_FJ660948_reps
1812	k__Fungi;p__Basidiomycota;c__Agaricomycetes;o__Agaricales;f__Mycenaceae;g__Hemimycena;s__Hemimycena_cucullata	SH217575.07FU_UDB015592_refs
1813	k__Fungi;p__unidentified;c__unidentified;o__unidentified;f__unidentified;g__unidentified;s__unidentified	SH493235.07FU_JX325680_reps_singleton
1814	k__Fungi;p__Ascomycota;c__unidentified;o__unidentified;f__unidentified;g__unidentified;s__unidentified	SH188230.07FU_JQ658342_reps
1815	k__Fungi;p__Ascomycota;c__Sordariomycetes;o__Hypocreales;f__Hypocreales_fam_Incertae_sedis;g__Acremonium;s__Acremonium_fusidioides	SH203375.07FU_FN706542_refs
1816	k__Fungi;p__Ascomycota;c__Leotiomycetes;o__Helotiales;f__unidentified;g__unidentified;s__unidentified	SH013009.07FU_JF300419_reps_singleton
1817	k__Fungi;p__unidentified;c__unidentified;o__unidentified;f__unidentified;g__unidentified;s__unidentified	SH492253.07FU_JX329237_reps_singleton
1818	k__Fungi;p__Basidiomycota;c__Cystobasidiomycetes;o__Cystobasidiomycetes_ord_Incertae_sedis;f__Symmetrosporaceae;g__Symmetrospora;s__unidentified	SH205946.07FU_KJ701234_reps
1819	k__Fungi;p__Ascomycota;c__Sordariomycetes;o__Hypocreales;f__Ophiocordycipitaceae;g__Tolypocladium;s__unidentified	SH184949.07FU_KF753825_reps
1820	k__Fungi;p__Ascomycota;c__Sordariomycetes;o__Hypocreales;f__Nectriaceae;g__unidentified;s__unidentified	SH521395.07FU_HG936111_reps
1821	k__Fungi;p__Chytridiomycota;c__Chytridiomycetes;o__unidentified;f__unidentified;g__unidentified;s__unidentified	SH491241.07FU_KT160568_reps_singleton
1822	k__Fungi;p__Ascomycota;c__Orbiliomycetes;o__Orbiliales;f__Orbiliaceae;g__Orbilia;s__unidentified	SH485959.07FU_DQ512888_reps_singleton
1823	k__Fungi;p__Ascomycota;c__Pezizomycetes;o__Pezizales;f__Pyronemataceae;g__unidentified;s__unidentified	SH476726.07FU_JQ666586_reps_singleton
1824	k__Fungi;p__Basidiomycota;c__Agaricomycetes;o__Agaricales;f__Entolomataceae;g__Clitopilus;s__unidentified	SH190271.07FU_GQ851895_reps
1825	k__Fungi;p__Chytridiomycota;c__Chytridiomycetes;o__unidentified;f__unidentified;g__unidentified;s__unidentified	SH175387.07FU_FJ235869_reps
1826	k__Fungi;p__unidentified;c__unidentified;o__unidentified;f__unidentified;g__unidentified;s__unidentified	SH492253.07FU_JX329237_reps_singleton
1827	k__Fungi;p__Ascomycota;c__Sordariomycetes;o__Hypocreales;f__Nectriaceae;g__unidentified;s__unidentified	SH530126.07FU_HG937034_reps
1828	k__Fungi;p__unidentified;c__unidentified;o__unidentified;f__unidentified;g__unidentified;s__unidentified	SH491789.07FU_JX317973_reps_singleton
1829	k__Fungi;p__Chytridiomycota;c__Rhizophlyctiomycetes;o__Rhizophlyctidales;f__Rhizophlyctidaceae;g__Rhizophlyctis;s__unidentified	SH011871.07FU_EU490042_reps_singleton
1830	k__Fungi;p__Ascomycota;c__Sordariomycetes;o__Hypocreales;f__Nectriaceae;g__unidentified;s__unidentified	SH495991.07FU_HG937175_reps_singleton
1831	k__Fungi;p__Ascomycota;c__Eurotiomycetes;o__Chaetothyriales;f__unidentified;g__unidentified;s__unidentified	SH530039.07FU_KF614882_reps
1832	k__Fungi;p__unidentified;c__unidentified;o__unidentified;f__unidentified;g__unidentified;s__unidentified	SH027284.07FU_EU490086_reps_singleton
1833	k__Fungi;p__Mortierellomycota;c__Mortierellomycotina_cls_Incertae_sedis;o__Mortierellales;f__Mortierellaceae;g__Mortierella;s__unidentified	SH028772.07FU_EU490168_reps_singleton
1834	k__Fungi;p__Ascomycota;c__Archaeorhizomycetes;o__Archaeorhizomycetales;f__Archaeorhizomycetaceae;g__Archaeorhizomyces;s__unidentified	SH024138.07FU_HM030617_reps_singleton
1835	k__Fungi;p__Ascomycota;c__Saccharomycetes;o__Saccharomycetales;f__Saccharomycetales_fam_Incertae_sedis;g__Sporopachydermia;s__Sporopachydermia_quercuum	SH025951.07FU_KY105537_reps_singleton
1836	k__Fungi;p__Ascomycota;c__Sordariomycetes;o__Hypocreales;f__Nectriaceae;g__Thelonectria;s__Thelonectria_rubi	SH209764.07FU_KC153721_reps
1837	k__Fungi;p__Ascomycota;c__Dothideomycetes;o__Pleosporales;f__Didymellaceae;g__Phomatodes;s__Phomatodes_aubrietiae	SH245140.07FU_GU237895_refs
1838	k__Fungi;p__Ascomycota;c__Sordariomycetes;o__Hypocreales;f__Nectriaceae;g__unidentified;s__unidentified	SH027728.07FU_KM032335_reps_singleton
1839	k__Fungi;p__unidentified;c__unidentified;o__unidentified;f__unidentified;g__unidentified;s__unidentified	SH494727.07FU_JX322797_reps_singleton
1840	k__Fungi;p__Ascomycota;c__Dothideomycetes;o__Pleosporales;f__Sporormiaceae;g__Westerdykella;s__Westerdykella_dispersa	SH184182.07FU_AY943055_refs
1841	k__Fungi;p__Ascomycota;c__Dothideomycetes;o__Pleosporales;f__unidentified;g__unidentified;s__unidentified	SH213027.07FU_KF673682_reps
1842	k__Fungi;p__Ascomycota;c__Eurotiomycetes;o__Chaetothyriales;f__Herpotrichiellaceae;g__unidentified;s__unidentified	SH630157.07FU_KU534605_reps_singleton
1843	k__Fungi;p__Ascomycota;c__Sordariomycetes;o__unidentified;f__unidentified;g__unidentified;s__unidentified	SH000332.07FU_HQ445274_reps_singleton
1844	k__Fungi;p__Mortierellomycota;c__Mortierellomycotina_cls_Incertae_sedis;o__Mortierellales;f__Mortierellaceae;g__Mortierella;s__unidentified	SH216195.07FU_KY687588_reps
1845	k__Fungi;p__unidentified;c__unidentified;o__unidentified;f__unidentified;g__unidentified;s__unidentified	SH493619.07FU_KU195557_reps_singleton
1846	k__Fungi;p__unidentified;c__unidentified;o__unidentified;f__unidentified;g__unidentified;s__unidentified	SH024058.07FU_KC965174_reps_singleton
1847	k__Fungi;p__Ascomycota;c__Sordariomycetes;o__Hypocreales;f__unidentified;g__unidentified;s__unidentified	SH204399.07FU_AM176689_reps
1848	k__Fungi;p__Ascomycota;c__Pezizomycotina_cls_Incertae_sedis;o__Pezizomycotina_ord_Incertae_sedis;f__Pezizomycotina_fam_Incertae_sedis;g__Knufia;s__Knufia_cryptophialidica	SH193969.07FU_JN040501_refs
1849	k__Fungi;p__Ascomycota;c__Leotiomycetes;o__Helotiales;f__unidentified;g__unidentified;s__unidentified	SH013008.07FU_KF296819_reps_singleton
1850	k__Fungi;p__Basidiomycota;c__Agaricomycetes;o__Trechisporales;f__Hydnodontaceae;g__Trechispora;s__Trechispora_stellulata	SH202375.07FU_KP814424_reps
1851	k__Fungi;p__Ascomycota;c__Sordariomycetes;o__unidentified;f__unidentified;g__unidentified;s__unidentified	SH217636.07FU_HG936993_reps
1852	k__Fungi;p__unidentified;c__unidentified;o__unidentified;f__unidentified;g__unidentified;s__unidentified	SH024770.07FU_KC966198_reps_singleton
1853	k__Fungi;p__Ascomycota;c__Sordariomycetes;o__Microascales;f__Microascaceae;g__Microascus;s__Microascus_hyalinus	SH193467.07FU_LM652418_refs
1854	k__Fungi;p__Ascomycota;c__Dothideomycetes;o__Pleosporales;f__Leptosphaeriaceae;g__Leptosphaeria;s__unidentified	SH198999.07FU_KJ081147_reps
1855	k__Fungi;p__Ascomycota;c__Archaeorhizomycetes;o__Archaeorhizomycetales;f__Archaeorhizomycetaceae;g__Archaeorhizomyces;s__unidentified	SH180996.07FU_KC222789_reps
1856	k__Fungi;p__Basidiomycota;c__Exobasidiomycetes;o__Microstromatales;f__Quambalariaceae;g__Quambalaria;s__Quambalaria_simpsonii	SH179898.07FU_GQ303291_reps
1857	k__Fungi;p__Basidiomycota;c__Agaricomycetes;o__Sebacinales;f__unidentified;g__unidentified;s__unidentified	SH021965.07FU_KC965365_reps_singleton
1858	k__Fungi;p__Entomophthoromycota;c__Basidiobolomycetes;o__Basidiobolales;f__Basidiobolaceae;g__Basidiobolus;s__Basidiobolus_ranarum	SH177565.07FU_EF392528_reps
1859	k__Fungi;p__Basidiomycota;c__unidentified;o__unidentified;f__unidentified;g__unidentified;s__unidentified	SH495182.07FU_KT161111_reps_singleton
1860	k__Fungi;p__Ascomycota;c__Eurotiomycetes;o__Eurotiales;f__Trichocomaceae;g__Penicillium;s__Penicillium_svalbardense	SH213974.07FU_GU981603_refs
1861	k__Fungi;p__Ascomycota;c__Archaeorhizomycetes;o__Archaeorhizomycetales;f__Archaeorhizomycetaceae;g__Archaeorhizomyces;s__unidentified	SH180996.07FU_KC222789_reps
1862	k__Fungi;p__Chytridiomycota;c__GS14;o__unidentified;f__unidentified;g__unidentified;s__unidentified	SH463468.07FU_GQ921827_reps_singleton
1863	k__Fungi;p__Ascomycota;c__Sordariomycetes;o__Hypocreales;f__Nectriaceae;g__unidentified;s__unidentified	SH175275.07FU_GU055590_reps
1864	k__Fungi;p__Ascomycota;c__Dothideomycetes;o__Pleosporales;f__Pleosporales_fam_Incertae_sedis;g__Didymella;s__Didymella_urticicola	SH186597.07FU_GU237761_refs
1865	k__Fungi;p__Ascomycota;c__Sordariomycetes;o__unidentified;f__unidentified;g__unidentified;s__unidentified	SH207879.07FU_HM036630_reps
1866	k__Fungi;p__Basidiomycota;c__Agaricomycetes;o__Agaricales;f__unidentified;g__unidentified;s__unidentified	SH220351.07FU_FJ378080_reps
1867	k__Fungi;p__unidentified;c__unidentified;o__unidentified;f__unidentified;g__unidentified;s__unidentified	SH488449.07FU_KP889576_reps_singleton
1868	k__Fungi;p__unidentified;c__unidentified;o__unidentified;f__unidentified;g__unidentified;s__unidentified	SH496248.07FU_JX323057_reps_singleton
1869	k__Fungi;p__unidentified;c__unidentified;o__unidentified;f__unidentified;g__unidentified;s__unidentified	SH004454.07FU_EF521253_reps_singleton
1870	k__Fungi;p__Ascomycota;c__Sordariomycetes;o__Sordariales;f__Lasiosphaeriaceae;g__unidentified;s__unidentified	SH201184.07FU_HG936931_reps
1871	k__Fungi;p__Ascomycota;c__Eurotiomycetes;o__Eurotiales;f__Trichocomaceae;g__Penicillium;s__unidentified	SH018198.07FU_FJ820807_reps_singleton
1872	k__Fungi;p__Ascomycota;c__Sordariomycetes;o__Sordariales;f__Chaetomiaceae;g__Chaetomium;s__Chaetomium_succineum	SH195317.07FU_KC007192_reps
1873	k__Fungi;p__Basidiomycota;c__Agaricomycetes;o__Agaricales;f__Typhulaceae;g__Typhula;s__unidentified	SH010583.07FU_AF193389_reps_singleton
1874	k__Fungi;p__Ascomycota;c__Dothideomycetes;o__Pleosporales;f__Phaeosphaeriaceae;g__Phaeosphaeria;s__Phaeosphaeria_podocarpi	SH182930.07FU_KP004452_refs
1875	k__Fungi;p__Ascomycota;c__Sordariomycetes;o__Hypocreomycetidae_ord_Incertae_sedis;f__Glomerellaceae;g__Colletotrichum;s__Colletotrichum_lilii	SH261149.07FU_GU227810_refs
1876	k__Fungi;p__Basidiomycota;c__Agaricomycetes;o__Russulales;f__Stereaceae;g__Stereum;s__Stereum_hirsutum	SH196433.07FU_FJ810148_reps
1877	k__Fungi;p__unidentified;c__unidentified;o__unidentified;f__unidentified;g__unidentified;s__unidentified	SH460297.07FU_KC966081_reps_singleton
1878	k__Fungi;p__unidentified;c__unidentified;o__unidentified;f__unidentified;g__unidentified;s__unidentified	SH492239.07FU_JX319685_reps_singleton
1879	k__Fungi;p__Ascomycota;c__Sordariomycetes;o__Hypocreales;f__Cordycipitaceae;g__Isaria;s__Isaria_cateniannulata	SH176355.07FU_EU545145_reps
1880	k__Fungi;p__Basidiomycota;c__Agaricomycetes;o__Hymenochaetales;f__Hymenochaetaceae;g__Hymenochaete;s__unidentified	SH488338.07FU_KP814221_reps_singleton
1881	k__Fungi;p__Glomeromycota;c__Glomeromycetes;o__Glomerales;f__Glomeraceae;g__Rhizophagus;s__unidentified	SH197771.07FU_FR750095_reps
1882	k__Fungi;p__Ascomycota;c__unidentified;o__unidentified;f__unidentified;g__unidentified;s__unidentified	SH195655.07FU_JQ005774_reps
1883	k__Fungi;p__unidentified;c__unidentified;o__unidentified;f__unidentified;g__unidentified;s__unidentified	SH488279.07FU_KP889489_reps_singleton
1884	k__Fungi;p__unidentified;c__unidentified;o__unidentified;f__unidentified;g__unidentified;s__unidentified	SH492132.07FU_JX339385_reps_singleton
1885	k__Fungi;p__Ascomycota;c__Leotiomycetes;o__Helotiales;f__Helotiaceae;g__Hymenoscyphus;s__unidentified	SH025694.07FU_KJ188695_reps_singleton
1886	k__Fungi;p__unidentified;c__unidentified;o__unidentified;f__unidentified;g__unidentified;s__unidentified	SH006387.07FU_DQ421221_reps_singleton
1887	k__Fungi;p__Basidiomycota;c__Tremellomycetes;o__Tremellales;f__Tremellales_fam_Incertae_sedis;g__Derxomyces;s__Derxomyces_boekhoutii	SH127560.07FU_EU517057_refs
1888	k__Fungi;p__Glomeromycota;c__Glomeromycetes;o__Glomerales;f__Glomeraceae;g__unidentified;s__unidentified	SH181436.07FU_HQ242925_reps
1889	k__Fungi;p__Ascomycota;c__Dothideomycetes;o__Venturiales;f__Venturiaceae;g__Venturia;s__unidentified	SH219634.07FU_AB916509_reps
1890	k__Fungi;p__Chytridiomycota;c__Chytridiomycetes;o__unidentified;f__unidentified;g__unidentified;s__unidentified	SH479757.07FU_HQ829335_reps_singleton
1891	k__Fungi;p__Ascomycota;c__Dothideomycetes;o__Pleosporales;f__Pleosporaceae;g__Pleospora;s__unidentified	SH192142.07FU_KF636768_reps
1892	k__Fungi;p__Monoblepharidomycota;c__Monoblepharidiomycetes;o__unidentified;f__unidentified;g__unidentified;s__unidentified	SH480051.07FU_AJ875394_reps_singleton
1893	k__Fungi;p__Basidiomycota;c__Tremellomycetes;o__Cystofilobasidiales;f__Cystofilobasidiales_fam_Incertae_sedis;g__Mrakiella;s__Mrakiella_aquatica	SH202459.07FU_AF410469_refs
1894	k__Fungi;p__Mortierellomycota;c__Mortierellomycotina_cls_Incertae_sedis;o__Mortierellales;f__unidentified;g__unidentified;s__unidentified	SH026734.07FU_AY805543_reps_singleton
1895	k__Fungi;p__unidentified;c__unidentified;o__unidentified;f__unidentified;g__unidentified;s__unidentified	SH523689.07FU_KR015485_reps
1896	k__Fungi;p__unidentified;c__unidentified;o__unidentified;f__unidentified;g__unidentified;s__unidentified	SH027284.07FU_EU490086_reps_singleton
1897	k__Fungi;p__Basidiomycota;c__Tremellomycetes;o__Trichosporonales;f__Trichosporonaceae;g__Trichosporon;s__unidentified	SH491469.07FU_KR019863_reps_singleton
1898	k__Fungi;p__Ascomycota;c__Eurotiomycetes;o__Chaetothyriales;f__Herpotrichiellaceae;g__unidentified;s__unidentified	SH630157.07FU_KU534605_reps_singleton
1899	k__Fungi;p__Ascomycota;c__Sordariomycetes;o__Chaetosphaeriales;f__Chaetosphaeriaceae;g__Sporoschisma;s__Sporoschisma_hemipsilum	SH640226.07FU_KX455868_reps
1900	k__Fungi;p__unidentified;c__unidentified;o__unidentified;f__unidentified;g__unidentified;s__unidentified	SH460297.07FU_KC966081_reps_singleton
1901	k__Fungi;p__GS19;c__unidentified;o__unidentified;f__unidentified;g__unidentified;s__unidentified	SH530097.07FU_KY687648_reps
1902	k__Fungi;p__Ascomycota;c__Archaeorhizomycetes;o__Archaeorhizomycetales;f__Archaeorhizomycetaceae;g__Archaeorhizomyces;s__unidentified	SH180996.07FU_KC222789_reps
1903	k__Fungi;p__Glomeromycota;c__Glomeromycetes;o__Diversisporales;f__Acaulosporaceae;g__Acaulospora;s__Acaulospora_spinosa	SH388087.07FU_FR750156_refs_singleton
1904	k__Fungi;p__unidentified;c__unidentified;o__unidentified;f__unidentified;g__unidentified;s__unidentified	SH491923.07FU_KM108758_reps_singleton
1905	k__Fungi;p__unidentified;c__unidentified;o__unidentified;f__unidentified;g__unidentified;s__unidentified	SH492253.07FU_JX329237_reps_singleton
1906	k__Fungi;p__Ascomycota;c__Sordariomycetes;o__Hypocreales;f__Ophiocordycipitaceae;g__unidentified;s__unidentified	SH216236.07FU_KM652180_reps
1907	k__Fungi;p__Ascomycota;c__Eurotiomycetes;o__unidentified;f__unidentified;g__unidentified;s__unidentified	SH193970.07FU_JQ061171_reps
1908	k__Fungi;p__Ascomycota;c__Leotiomycetes;o__Erysiphales;f__Erysiphaceae;g__Golovinomyces;s__Golovinomyces_sordidus	SH285247.07FU_AB077658_refs
1909	k__Fungi;p__unidentified;c__unidentified;o__unidentified;f__unidentified;g__unidentified;s__unidentified	SH497385.07FU_KU515980_reps_singleton
1910	k__Fungi;p__Basidiomycota;c__Agaricomycetes;o__Cantharellales;f__Ceratobasidiaceae;g__Ceratobasidium;s__unidentified	SH185473.07FU_KM402932_reps
1911	k__Fungi;p__Rozellomycota;c__Rozellomycota_cls_Incertae_sedis;o__GS02;f__unidentified;g__unidentified;s__unidentified	SH190716.07FU_KY687695_reps
1912	k__Fungi;p__unidentified;c__unidentified;o__unidentified;f__unidentified;g__unidentified;s__unidentified	SH494535.07FU_JX331116_reps_singleton
1913	k__Fungi;p__Ascomycota;c__Sordariomycetes;o__Hypocreales;f__Hypocreaceae;g__Hypomyces;s__unidentified	SH494310.07FU_KM409655_reps_singleton
1914	k__Fungi;p__unidentified;c__unidentified;o__unidentified;f__unidentified;g__unidentified;s__unidentified	SH028109.07FU_JX174992_reps_singleton
1915	k__Fungi;p__Ascomycota;c__Pezizomycetes;o__Pezizales;f__Pyronemataceae;g__Otidea;s__unidentified	SH492600.07FU_KM010037_reps_singleton
1916	k__Fungi;p__Ascomycota;c__Sordariomycetes;o__Sordariales;f__Chaetomiaceae;g__Chaetomium;s__unidentified	SH018743.07FU_JX984785_reps_singleton
1917	k__Fungi;p__unidentified;c__unidentified;o__unidentified;f__unidentified;g__unidentified;s__unidentified	SH524785.07FU_JX384003_reps
1918	k__Fungi;p__Ascomycota;c__unidentified;o__unidentified;f__unidentified;g__unidentified;s__unidentified	SH188230.07FU_JQ658342_reps
1919	k__Fungi;p__Ascomycota;c__unidentified;o__unidentified;f__unidentified;g__unidentified;s__unidentified	SH200858.07FU_EF447416_reps
1920	k__Fungi;p__Ascomycota;c__Sordariomycetes;o__Hypocreales;f__Nectriaceae;g__Fusarium;s__Fusarium_acutatum	SH443358.07FU_AY213653_refs
1921	k__Fungi;p__Mortierellomycota;c__Mortierellomycotina_cls_Incertae_sedis;o__Mortierellales;f__unidentified;g__unidentified;s__unidentified	SH213396.07FU_GU366727_reps
1922	k__Fungi;p__Ascomycota;c__Leotiomycetes;o__Helotiales;f__unidentified;g__unidentified;s__unidentified	SH031521.07FU_JX043140_reps_singleton
1923	k__Fungi;p__Ascomycota;c__Dothideomycetes;o__Capnodiales;f__Mycosphaerellaceae;g__Mycosphaerella;s__unidentified	SH212144.07FU_JX436786_reps
1924	k__Fungi;p__Ascomycota;c__Eurotiomycetes;o__Chaetothyriales;f__Herpotrichiellaceae;g__Racodium;s__Racodium_rupestre	SH204143.07FU_GU067662_reps
1925	k__Fungi;p__unidentified;c__unidentified;o__unidentified;f__unidentified;g__unidentified;s__unidentified	SH494535.07FU_JX331116_reps_singleton
1926	k__Fungi;p__unidentified;c__unidentified;o__unidentified;f__unidentified;g__unidentified;s__unidentified	SH493235.07FU_JX325680_reps_singleton
1927	k__Fungi;p__Basidiomycota;c__Agaricomycetes;o__Boletales;f__Rhizopogonaceae;g__Rhizopogon;s__Rhizopogon_subbadius	SH448519.07FU_AF377152_refs
1928	k__Fungi;p__unidentified;c__unidentified;o__unidentified;f__unidentified;g__unidentified;s__unidentified	SH492253.07FU_JX329237_reps_singleton
1929	k__Fungi;p__Basidiomycota;c__Agaricomycetes;o__Agaricales;f__Inocybaceae;g__unidentified;s__unidentified	SH218185.07FU_HQ533046_reps
1930	k__Fungi;p__Ascomycota;c__Sordariomycetes;o__Hypocreales;f__unidentified;g__unidentified;s__unidentified	SH217623.07FU_AB855778_reps
1931	k__Fungi;p__unidentified;c__unidentified;o__unidentified;f__unidentified;g__unidentified;s__unidentified	SH007634.07FU_KF800252_reps_singleton
1932	k__Fungi;p__Rozellomycota;c__Rozellomycota_cls_Incertae_sedis;o__GS05;f__unidentified;g__unidentified;s__unidentified	SH490866.07FU_UDB014721_reps_singleton
1933	k__Fungi;p__Ascomycota;c__Sordariomycetes;o__Hypocreales;f__unidentified;g__unidentified;s__unidentified	SH497375.07FU_HG937147_reps_singleton
1934	k__Fungi;p__Ascomycota;c__unidentified;o__unidentified;f__unidentified;g__unidentified;s__unidentified	SH203497.07FU_JF449722_reps
1935	k__Fungi;p__Ascomycota;c__Pezizomycetes;o__Pezizales;f__Pezizaceae;g__unidentified;s__unidentified	SH210633.07FU_FJ788783_reps
1936	k__Fungi;p__unidentified;c__unidentified;o__unidentified;f__unidentified;g__unidentified;s__unidentified	SH492253.07FU_JX329237_reps_singleton
1937	k__Fungi;p__Glomeromycota;c__Glomeromycetes;o__Glomerales;f__Glomeraceae;g__Glomus;s__unidentified	SH629667.07FU_KP756533_reps_singleton
1938	k__Fungi;p__Ascomycota;c__unidentified;o__unidentified;f__unidentified;g__unidentified;s__unidentified	SH188230.07FU_JQ658342_reps
1939	k__Fungi;p__Basidiomycota;c__Tremellomycetes;o__Filobasidiales;f__Piskurozymaceae;g__Piskurozyma;s__Piskurozyma_capsuligena	SH197554.07FU_AF444381_refs
1940	k__Fungi;p__Ascomycota;c__Sordariomycetes;o__Hypocreomycetidae_ord_Incertae_sedis;f__Plectosphaerellaceae;g__Plectosphaerella;s__Plectosphaerella_cucumerina	SH190986.07FU_KJ130027_reps
1941	k__Fungi;p__Ascomycota;c__Orbiliomycetes;o__Orbiliales;f__unidentified;g__unidentified;s__unidentified	SH471119.07FU_UDB002659_reps_singleton
1942	k__Fungi;p__Ascomycota;c__Sordariomycetes;o__Hypocreales;f__Hypocreaceae;g__Lichenobarya;s__Lichenobarya_usneae	SH530192.07FU_KP899624_reps
1943	k__Fungi;p__Ascomycota;c__Geoglossomycetes;o__Geoglossales;f__Geoglossaceae;g__Geoglossum;s__Geoglossum_difforme	SH215422.07FU_JQ256418_reps
1944	k__Fungi;p__Glomeromycota;c__Glomeromycetes;o__Glomerales;f__Glomeraceae;g__unidentified;s__unidentified	SH466345.07FU_AJ699063_reps_singleton
1945	k__Fungi;p__Ascomycota;c__Sordariomycetes;o__Hypocreales;f__unidentified;g__unidentified;s__unidentified	SH214978.07FU_KJ807178_reps
1946	k__Fungi;p__unidentified;c__unidentified;o__unidentified;f__unidentified;g__unidentified;s__unidentified	SH493235.07FU_JX325680_reps_singleton
1947	k__Fungi;p__unidentified;c__unidentified;o__unidentified;f__unidentified;g__unidentified;s__unidentified	SH492253.07FU_JX329237_reps_singleton
1948	k__Fungi;p__Ascomycota;c__Dothideomycetes;o__Pleosporales;f__Pleosporaceae;g__Embellisia;s__Embellisia_phragmospora	SH434817.07FU_FJ357314_refs
1949	k__Fungi;p__Ascomycota;c__Eurotiomycetes;o__Eurotiales;f__Trichocomaceae;g__Aspergillus;s__Aspergillus_clavatus	SH181694.07FU_HQ026749_refs
1950	k__Fungi;p__Ascomycota;c__Orbiliomycetes;o__unidentified;f__unidentified;g__unidentified;s__unidentified	SH202378.07FU_AM999543_reps
1951	k__Fungi;p__Ascomycota;c__Sordariomycetes;o__Hypocreales;f__Ophiocordycipitaceae;g__unidentified;s__unidentified	SH180906.07FU_KF302514_reps
1952	k__Fungi;p__Ascomycota;c__Sordariomycetes;o__Hypocreales;f__Nectriaceae;g__unidentified;s__unidentified	SH175275.07FU_GU055590_reps
1953	k__Fungi;p__Basidiomycota;c__Agaricomycetes;o__Agaricales;f__Bolbitiaceae;g__unidentified;s__unidentified	SH497380.07FU_HG937048_reps_singleton
1954	k__Fungi;p__unidentified;c__unidentified;o__unidentified;f__unidentified;g__unidentified;s__unidentified	SH492253.07FU_JX329237_reps_singleton
1955	k__Fungi;p__unidentified;c__unidentified;o__unidentified;f__unidentified;g__unidentified;s__unidentified	SH012471.07FU_GU370734_reps_singleton
1956	k__Fungi;p__unidentified;c__unidentified;o__unidentified;f__unidentified;g__unidentified;s__unidentified	SH491057.07FU_KP889724_reps_singleton
1957	k__Fungi;p__Ascomycota;c__Dothideomycetes;o__Venturiales;f__Venturiaceae;g__unidentified;s__unidentified	SH219603.07FU_FJ554220_reps
1958	k__Fungi;p__Ascomycota;c__Dothideomycetes;o__Pleosporales;f__Leptosphaeriaceae;g__Leptosphaeria;s__unidentified	SH006398.07FU_HQ607854_reps_singleton
1959	k__Fungi;p__Ascomycota;c__Sordariomycetes;o__Microascales;f__Ceratocystidaceae;g__Thielaviopsis;s__Thielaviopsis_basicola	SH200142.07FU_KU561825_reps
1960	k__Fungi;p__Ascomycota;c__Pezizomycetes;o__Pezizales;f__Ascobolaceae;g__Ascobolus;s__unidentified	SH206962.07FU_EU826901_reps
1961	k__Fungi;p__Ascomycota;c__Sordariomycetes;o__Microascales;f__Halosphaeriaceae;g__Cirrenalia;s__Cirrenalia_macrocephala	SH484447.07FU_HF678532_reps_singleton
1962	k__Fungi;p__Ascomycota;c__Leotiomycetes;o__unidentified;f__unidentified;g__unidentified;s__unidentified	SH179783.07FU_KC884462_reps
1963	k__Fungi;p__Glomeromycota;c__Glomeromycetes;o__Glomerales;f__Glomeraceae;g__unidentified;s__unidentified	SH001123.07FU_JN685221_reps_singleton
