# Supplementary material for: Mycobiome of Cysts of the Soybean Cyst Nematode Under Long Term Crop Rotation
Source: Front Microbiol. 2018 Mar 16;9:386. doi: 10.3389/fmicb.2018.00386 (PMC5865410; doi:10.3389/fmicb.2018.00386)
Supplement: Table S11 — Fungal taxa found in FUNGuild categories. [file Table11.XLSX]

## Sheet: STable7
STable 11. Taxonomic assignments of OTU assigned to FUNGuild categories
Taxonomy	Guild	15CyF214	16CyF204	16CyF306	15CyF105	16CyS409	16CyM314	15CyS403	15CyS407	15CyS316	15CyM207	15CyS311	16CyS305	15CyS415	16CyS315	16CyS412	15CyF404	16CyF411	16CyF216	16CyF201	16CyF405	16CyF105	15CyF215	16CyF307	15CyM311	16CyF110	16CyS407	15CyS104	15CyF311	16CyM411	16CyF308	15CyF309	16CyM307	15CyM215	16CyF413	15CyM411	15CyF314	15CyM413	16CyS211	15CyM415	15CyF103	16CyS112	16CyF412	15CyF413	15CyF407	16CyF316	15CyF303	16CyF116	16CyF107
Fungi; Kickxellomycota; Kickxellomycetes; Harpellales; Harpellaceae; Harpellomyces; Harpellomyces_montanus	Animal Endosymbiont	0	10	0	0	0	0	0	0	0	2	0	1	0	0	0	0	19	0	0	0	0	0	0	0	0	0	0	0	0	0	0	0	0	0	0	0	0	7	0	0	0	0	0	0	1	0	2	0
Fungi; Basidiomycota; Microbotryomycetes; Sporidiobolales; Sporidiobolales_fam_Incertae_sedis; Rhodotorula; Rhodotorula_ferulica	Animal Endosymbiont-Undefined Saprotroph	0	0	0	0	0	0	0	6	0	0	0	0	0	0	0	0	0	0	42	0	0	0	0	0	0	0	0	0	0	0	0	0	0	0	0	0	0	0	0	0	0	0	0	0	0	0	0	0
Fungi; Basidiomycota; Microbotryomycetes; Sporidiobolales; Sporidiobolales_fam_Incertae_sedis; Rhodotorula; Rhodotorula_graminis	Animal Endosymbiont-Undefined Saprotroph	0	0	0	0	0	0	0	0	0	0	0	0	0	0	0	0	0	0	0	0	0	0	16	0	0	0	0	0	0	0	0	0	0	0	0	0	0	0	0	0	0	0	0	0	0	0	0	0
Fungi; Basidiomycota; Microbotryomycetes; Sporidiobolales; Sporidiobolales_fam_Incertae_sedis; Rhodotorula; Rhodotorula_ingeniosa	Animal Endosymbiont-Undefined Saprotroph	0	0	0	0	0	0	0	0	0	0	0	0	1	0	0	0	0	0	0	0	0	0	0	0	0	0	0	0	0	0	0	0	0	0	0	0	0	0	0	0	0	0	0	0	0	0	0	0
Fungi; Basidiomycota; Microbotryomycetes; Sporidiobolales; Sporidiobolales_fam_Incertae_sedis; Rhodotorula; Rhodotorula_kratochvilovae	Animal Endosymbiont-Undefined Saprotroph	0	0	0	0	0	0	0	0	0	0	0	0	0	0	0	0	0	0	0	0	0	0	0	0	0	0	0	0	0	0	0	0	0	0	0	0	0	0	0	0	0	0	0	0	0	0	0	0
Fungi; Basidiomycota; Microbotryomycetes; Sporidiobolales; Sporidiobolales_fam_Incertae_sedis; Rhodotorula; unidentified	Animal Endosymbiont-Undefined Saprotroph	0	0	0	0	0	0	0	0	0	0	0	0	0	0	0	0	0	0	0	0	0	0	0	0	0	0	0	0	0	0	0	0	0	0	0	0	0	0	0	0	0	0	0	0	0	0	0	0
Fungi; Olpidiomycota; Olpidiomycetes; Olpidiales; Olpidiaceae; Olpidium; Olpidium_brassicae	Animal Parasite-Fungal Parasite	0	0	0	0	0	0	0	0	0	0	0	0	0	0	0	0	0	0	0	0	0	0	0	0	0	0	0	0	0	0	0	0	0	0	0	0	0	0	0	0	0	0	0	0	0	0	0	0
Fungi; Ascomycota; Sordariomycetes; Hypocreales; Clavicipitaceae; Metacordyceps; unidentified	Animal Pathogen	947	2127	49	2166	0	144	996	536	0	2	1101	24	1860	55	41	395	0	844	2188	684	6411	1732	2744	0	1	869	1	9990	32	3259	3346	118	14056	1	9738	3937	1834	25	3833	2948	2294	2228	749	3269	0	6517	122	5
Fungi; Ascomycota; Sordariomycetes; Hypocreales; Cordycipitaceae; Beauveria; Beauveria_bassiana	Animal Pathogen	0	446	0	0	0	10	0	7	1	28	0	0	0	0	0	0	0	0	0	0	0	0	0	0	0	0	0	0	0	0	0	3	0	0	0	0	12	0	0	0	0	0	0	0	0	0	0	0
Fungi; Ascomycota; Sordariomycetes; Hypocreales; Ophiocordycipitaceae; Haptocillium; Haptocillium_balanoides	Animal Pathogen	0	0	0	0	0	0	0	0	0	0	0	0	0	0	0	0	0	0	0	0	0	0	0	0	0	0	0	0	0	0	0	0	0	0	0	0	0	0	0	0	0	0	1	0	0	0	0	0
Fungi; Ascomycota; Sordariomycetes; Hypocreales; Ophiocordycipitaceae; Haptocillium; unidentified	Animal Pathogen	0	0	0	0	0	0	0	0	0	0	0	0	0	0	0	0	0	0	0	0	0	0	0	0	0	0	0	46	0	0	0	0	0	0	0	0	0	0	0	0	0	0	0	0	0	0	0	0
Fungi; Ascomycota; Sordariomycetes; Hypocreales; Ophiocordycipitaceae; Hirsutella; Hirsutella_vermicola	Animal Pathogen	0	0	0	0	0	0	0	0	0	0	0	0	0	0	0	0	0	0	0	0	0	0	0	0	0	0	0	0	0	0	0	0	0	0	0	0	0	0	0	0	0	0	0	0	0	0	0	0
Fungi; Ascomycota; Sordariomycetes; Hypocreales; Ophiocordycipitaceae; Hirsutella; unidentified	Animal Pathogen	0	0	0	0	0	0	0	0	0	0	0	0	0	0	0	0	0	0	0	0	0	0	0	0	0	0	0	0	0	0	0	0	0	0	0	0	0	0	0	0	0	0	0	0	0	56	0	0
Fungi; Ascomycota; Sordariomycetes; Hypocreales; Ophiocordycipitaceae; Ophiocordyceps; Ophiocordyceps_arborescens	Animal Pathogen	0	0	0	0	0	0	0	0	0	0	0	0	0	0	0	0	0	0	0	0	0	0	0	0	0	0	0	0	0	0	0	0	0	0	0	0	0	0	0	0	0	0	0	0	0	0	0	0
Fungi; Ascomycota; Sordariomycetes; Hypocreales; Ophiocordycipitaceae; Ophiocordyceps; Ophiocordyceps_sinensis	Animal Pathogen	0	0	0	0	0	0	0	0	0	0	2	0	0	0	0	0	0	0	0	0	0	0	0	0	0	0	0	0	0	0	0	0	0	0	0	0	0	0	0	0	0	0	0	0	0	0	0	0
Fungi; Ascomycota; Sordariomycetes; Coniochaetales; Coniochaetaceae; Coniochaeta; Coniochaeta_gigantospora	Animal Pathogen-Dung Saprotroph-Endophyte-Plant Pathogen-Undefined Saprotroph	0	0	0	0	0	0	0	0	0	0	0	0	0	0	0	0	0	0	0	0	0	0	0	0	0	0	0	0	0	0	0	0	0	0	0	0	0	0	0	0	0	0	0	0	0	0	0	0
Fungi; Ascomycota; Sordariomycetes; Coniochaetales; Coniochaetaceae; Coniochaeta; unidentified	Animal Pathogen-Dung Saprotroph-Endophyte-Plant Pathogen-Undefined Saprotroph	0	0	0	0	0	0	0	0	0	0	0	0	0	0	0	0	0	0	0	0	0	0	0	0	0	0	0	0	0	0	0	0	0	0	0	0	0	0	0	0	0	0	0	0	0	0	0	0
Fungi; Ascomycota; Sordariomycetes; Sordariales; Lasiosphaeriaceae; Cladorrhinum; Cladorrhinum_bulbillosum	Animal Pathogen-Dung Saprotroph-Endophyte-Plant Saprotroph-Soil Saprotroph-Wood Saprotroph	0	0	0	0	0	0	0	0	0	0	0	0	0	0	0	0	0	0	0	0	0	0	0	0	0	0	0	0	0	0	0	0	0	0	0	0	0	0	0	0	0	0	0	0	0	0	0	0
Fungi; Ascomycota; Sordariomycetes; Sordariales; Lasiosphaeriaceae; Cladorrhinum; Cladorrhinum_flexuosum	Animal Pathogen-Dung Saprotroph-Endophyte-Plant Saprotroph-Soil Saprotroph-Wood Saprotroph	1	0	7	0	2	0	14	0	0	0	0	0	0	0	0	0	0	0	3	0	12	154	0	0	7	0	0	0	0	0	0	6	0	0	0	0	0	24	8	0	0	10	23	0	19	0	0	47
Fungi; Ascomycota; Sordariomycetes; Hypocreales; Nectriaceae; Nectria; unidentified	Animal Pathogen-Endophyte-Fungal Parasite-Lichen Parasite-Plant Pathogen-Wood Saprotroph	1022	206	16	178	5	1	11	1364	0	1074	1	3	359	0	1346	459	999	88	43	0	1012	929	424	2389	0	207	63	0	2	46	3899	616	9	1085	1665	11	6418	425	2	2682	555	0	3	548	41	0	248	393
Fungi; Ascomycota; Dothideomycetes; Pleosporales; Pleosporaceae; Alternaria; Alternaria_rosae	Animal Pathogen-Endophyte-Plant Pathogen-Wood Saprotroph	0	0	0	0	0	0	0	0	12	0	0	0	0	0	0	0	0	0	0	0	0	0	0	0	0	0	0	0	0	0	0	0	0	0	0	0	0	0	0	0	0	0	0	0	0	0	0	0
Fungi; Ascomycota; Dothideomycetes; Pleosporales; Pleosporaceae; Alternaria; unidentified	Animal Pathogen-Endophyte-Plant Pathogen-Wood Saprotroph	354	6	16	0	27	0	19	24204	4110	0	21	0	44	0	0	0	0	0	14	0	0	0	5	0	43	0	0	0	22	21	8	8	0	9	0	0	0	28	0	0	0	44	0	0	3	0	58	0
Fungi; Basidiomycota; Ustilaginomycotina_cls_Incertae_sedis; Malasseziales; Malasseziaceae; Malassezia; Malassezia_globosa	Animal Pathogen-Undefined Saprotroph	0	0	0	0	0	1	0	1	0	16	0	0	21	0	0	0	0	0	0	2	0	0	0	0	0	0	0	29	0	0	0	1	0	0	3	10	0	0	0	6	0	0	0	0	0	0	0	0
Fungi; Basidiomycota; Ustilaginomycotina_cls_Incertae_sedis; Malasseziales; Malasseziaceae; Malassezia; Malassezia_restricta	Animal Pathogen-Undefined Saprotroph	1	2	3	2	1	5	0	0	0	0	31	0	0	1	0	0	0	11	0	3	1	0	0	0	1	9	0	0	0	0	0	2	2	6	0	80	6	0	5	0	0	0	0	0	1	1	0	0
Fungi; Basidiomycota; Ustilaginomycotina_cls_Incertae_sedis; Malasseziales; Malasseziaceae; Malassezia; Malassezia_slooffiae	Animal Pathogen-Undefined Saprotroph	0	0	0	0	0	0	0	0	0	0	0	0	0	0	0	0	0	0	0	0	0	0	0	0	0	0	0	0	0	0	0	0	0	0	0	0	0	0	0	0	0	0	0	0	0	0	0	0
Fungi; Glomeromycota; Glomeromycetes; Archaeosporales; Archaeosporaceae; unidentified; unidentified	Arbuscular Mycorrhizal	0	0	0	0	0	0	0	0	0	0	0	0	0	0	1975	0	0	0	0	0	0	0	0	0	0	0	0	0	0	0	0	0	0	0	0	1	0	0	0	0	0	0	0	0	0	0	0	0
Fungi; Glomeromycota; Glomeromycetes; Archaeosporales; unidentified; unidentified; Archaeosporales_sp	Arbuscular Mycorrhizal	0	0	0	0	0	0	0	0	0	0	0	0	0	0	3321	0	0	0	0	0	0	0	0	0	0	0	0	0	0	0	0	0	0	0	0	371	0	0	0	0	0	0	0	0	0	0	0	0
Fungi; Glomeromycota; Glomeromycetes; Archaeosporales; unidentified; unidentified; unidentified	Arbuscular Mycorrhizal	0	0	0	0	0	0	0	0	0	0	0	0	0	0	2098	0	0	0	0	0	0	0	0	0	0	0	0	0	0	0	0	0	0	0	0	0	0	0	0	0	0	0	0	0	0	0	0	0
Fungi; Glomeromycota; Glomeromycetes; Diversisporales; Acaulosporaceae; Acaulospora; Acaulospora_spinosa	Arbuscular Mycorrhizal	0	0	343	24	0	145	0	0	0	0	0	672	0	0	0	0	410	0	0	0	3	0	353	158	0	0	0	149	6	0	0	0	30	0	7	2626	27	0	0	1135	0	0	0	0	0	0	0	0
Fungi; Glomeromycota; Glomeromycetes; Diversisporales; Acaulosporaceae; Sacculospora; Sacculospora_baltica	Arbuscular Mycorrhizal	0	2	0	0	0	0	0	0	0	0	0	0	0	0	0	0	0	0	0	0	0	0	0	0	0	0	0	0	0	0	0	0	0	0	0	0	0	0	0	0	0	0	0	0	0	0	0	0
Fungi; Glomeromycota; Glomeromycetes; Diversisporales; Gigasporaceae; Dentiscutata; Dentiscutata_erythropus	Arbuscular Mycorrhizal	0	374	0	0	0	0	0	0	0	0	0	0	0	0	0	0	6	0	0	1	0	0	0	0	0	39	0	0	0	0	0	0	1	0	0	0	12	2	0	0	0	0	0	0	0	0	0	0
Fungi; Glomeromycota; Glomeromycetes; Diversisporales; Gigasporaceae; unidentified; unidentified	Arbuscular Mycorrhizal	0	0	0	0	0	0	0	0	0	0	0	0	0	0	0	19750	0	0	0	0	0	0	0	0	0	0	0	0	0	0	0	0	0	0	0	0	0	0	0	0	0	0	0	0	0	0	0	0
Fungi; Glomeromycota; Glomeromycetes; Glomerales; Claroideoglomeraceae; Claroideoglomus; Claroideoglomus_luteum	Arbuscular Mycorrhizal	0	0	0	0	0	0	0	0	0	0	0	216	0	0	0	1	0	0	0	0	0	0	0	0	0	0	0	0	0	0	0	0	0	0	0	0	0	0	0	0	0	0	0	0	0	0	0	0
Fungi; Glomeromycota; Glomeromycetes; Glomerales; Claroideoglomeraceae; unidentified; unidentified	Arbuscular Mycorrhizal	0	0	0	0	0	0	0	0	0	0	0	2	0	0	0	16	0	0	0	0	0	0	0	0	3	0	0	16	0	0	0	0	0	0	0	0	0	0	0	12	0	0	0	0	0	0	0	0
Fungi; Glomeromycota; Glomeromycetes; Glomerales; Glomeraceae; Dominikia; Dominikia_iranica	Arbuscular Mycorrhizal	0	0	0	0	0	0	0	0	0	0	0	0	0	0	0	0	0	0	0	0	0	0	0	0	0	0	0	0	0	0	0	0	0	0	0	0	0	0	0	0	0	0	0	0	0	0	0	0
Fungi; Glomeromycota; Glomeromycetes; Glomerales; Glomeraceae; Glomus; Glomus_aggregatum	Arbuscular Mycorrhizal	0	0	0	0	0	0	0	0	0	4	0	0	0	0	0	0	0	0	0	0	0	0	0	0	0	0	0	0	0	0	0	0	0	0	0	0	0	0	0	0	0	0	0	0	0	0	0	0
Fungi; Glomeromycota; Glomeromycetes; Glomerales; Glomeraceae; Glomus; Glomus_indicum	Arbuscular Mycorrhizal	0	0	0	0	0	0	0	0	0	0	0	0	0	0	0	0	0	0	0	0	0	0	0	0	0	0	0	109	0	0	0	0	0	0	0	0	0	0	0	0	0	0	0	0	0	0	0	0
Fungi; Glomeromycota; Glomeromycetes; Glomerales; Glomeraceae; Glomus; Glomus_macrocarpum	Arbuscular Mycorrhizal	0	0	0	516	0	0	0	0	0	0	0	0	0	0	0	164	0	0	0	0	90	0	1202	0	2	0	0	0	0	0	0	0	0	16	0	32	1	0	0	0	0	0	0	0	0	0	15	0
Fungi; Glomeromycota; Glomeromycetes; Glomerales; Glomeraceae; Glomus; unidentified	Arbuscular Mycorrhizal	0	0	0	0	6	0	0	0	0	0	0	0	0	0	0	0	0	0	0	0	0	0	0	84	0	0	0	0	0	0	0	0	0	0	0	0	0	0	0	0	0	0	0	0	0	0	0	0
Fungi; Glomeromycota; Glomeromycetes; Glomerales; Glomeraceae; Rhizophagus; Rhizophagus_diaphanus	Arbuscular Mycorrhizal	0	0	0	0	0	0	0	0	0	0	0	0	0	0	0	0	0	0	0	0	0	0	0	0	0	0	0	0	0	0	0	0	0	0	0	0	0	0	0	0	0	0	0	0	0	0	0	0
Fungi; Glomeromycota; Glomeromycetes; Glomerales; Glomeraceae; Rhizophagus; Rhizophagus_intraradices	Arbuscular Mycorrhizal	0	0	0	0	0	0	0	0	0	0	0	0	0	0	0	0	0	0	0	0	0	0	0	0	0	0	0	0	0	0	0	0	0	0	0	0	0	0	0	0	0	0	0	0	0	0	0	0
Fungi; Glomeromycota; Glomeromycetes; Glomerales; Glomeraceae; Rhizophagus; unidentified	Arbuscular Mycorrhizal	0	0	0	0	0	0	0	0	0	0	0	0	0	0	0	0	0	0	0	1	0	0	0	0	0	0	0	0	0	0	0	0	0	0	0	0	0	0	0	0	0	0	0	0	0	0	0	0
Fungi; Glomeromycota; Glomeromycetes; Glomerales; Glomeraceae; Septoglomus; unidentified	Arbuscular Mycorrhizal	0	0	0	0	0	0	0	0	0	0	0	0	0	0	0	25	0	0	0	0	0	0	0	0	0	0	0	0	0	0	0	0	0	0	0	0	0	0	0	0	0	0	0	0	0	0	0	0
Fungi; Glomeromycota; Glomeromycetes; Glomerales; Glomeraceae; unidentified; unidentified	Arbuscular Mycorrhizal	50	561	4292	1739	0	24	14	7	0	80	0	0	47	3	46	645	689	432	11	254	219	359	787	792	404	538	91	3612	19	259	41	101	195	102	304	41	8	47	44	79	0	966	17	122	10	145	84	66
Fungi; Glomeromycota; Glomeromycetes; Glomerales; unidentified; unidentified; unidentified	Arbuscular Mycorrhizal	164	3324	13739	15494	0	5653	111	230	0	0	1	244	447	7	16757	2863	14630	3243	153	1090	1833	2503	5742	998	1222	2930	417	8275	192	2517	161	228	1477	850	2440	829	42	494	144	724	178	2306	83	371	72	114	398	430
Fungi; Glomeromycota; Glomeromycotina_cls_Incertae_sedis; GS24; unidentified; unidentified; unidentified	Arbuscular Mycorrhizal	0	0	0	0	0	0	0	0	0	20	0	0	0	0	0	0	0	0	0	0	0	0	4	70	0	0	0	0	0	0	0	0	0	0	0	0	0	0	0	0	0	0	0	0	0	0	0	0
Fungi; Glomeromycota; Paraglomeromycetes; Paraglomerales; Paraglomeraceae; Paraglomus; Paraglomus_brasilianum	Arbuscular Mycorrhizal	0	0	0	0	0	16	0	0	0	0	0	0	0	0	0	0	111	0	0	0	0	0	0	0	0	0	0	0	0	0	0	0	0	0	0	0	0	0	0	378	0	0	0	571	0	0	0	0
Fungi; Glomeromycota; Paraglomeromycetes; Paraglomerales; Paraglomeraceae; Paraglomus; unidentified	Arbuscular Mycorrhizal	0	0	0	0	0	283	0	22	0	0	0	0	0	0	0	0	0	0	0	0	0	0	0	0	0	0	0	0	0	0	0	0	0	208	0	0	0	0	0	0	0	0	0	0	0	0	0	0
Fungi; Glomeromycota; Paraglomeromycetes; Paraglomerales; unidentified; unidentified; unidentified	Arbuscular Mycorrhizal	0	0	147	19	0	0	0	0	0	169	37	432	0	0	0	0	0	0	0	0	0	0	82	213	0	0	0	98	27	0	0	0	0	0	0	12	0	0	0	871	0	0	0	0	0	1	251	0
Fungi; Glomeromycota; unidentified; unidentified; unidentified; unidentified; unidentified	Arbuscular Mycorrhizal	0	0	0	0	0	0	0	0	0	0	0	0	0	0	88	0	0	0	0	0	0	0	0	0	0	0	0	0	0	0	0	0	0	0	0	0	0	0	0	0	0	0	0	0	0	0	0	0
Fungi; Ascomycota; Sordariomycetes; Sordariales; Lasiosphaeriaceae; Podospora; Podospora_ellisiana	Dung Saprotroph	0	0	0	0	0	0	0	0	0	0	0	0	0	0	0	0	0	0	0	0	0	0	0	0	0	0	0	0	0	0	0	0	0	0	0	0	0	0	0	0	0	206	0	0	0	0	0	0
Fungi; Ascomycota; Sordariomycetes; Sordariales; Lasiosphaeriaceae; Podospora; Podospora_pyriformis	Dung Saprotroph	0	0	0	0	0	0	0	0	0	0	0	0	0	0	0	0	0	0	0	0	0	0	0	0	0	0	0	0	0	0	0	0	0	0	0	0	0	0	0	0	0	0	0	0	0	0	0	0
Fungi; Ascomycota; Sordariomycetes; Sordariales; Lasiosphaeriaceae; Podospora; unidentified	Dung Saprotroph-Endophyte-Litter Saprotroph-Undefined Saprotroph	0	0	0	0	0	0	0	0	0	0	0	0	0	0	0	0	0	0	0	0	0	0	0	0	0	0	0	0	0	0	96	0	0	0	0	0	0	0	0	0	0	0	0	0	0	0	0	0
Fungi; Basidiomycota; Agaricomycetes; Agaricales; Bolbitiaceae; unidentified; unidentified	Dung Saprotroph-Plant Saprotroph-Soil Saprotroph	0	0	0	0	0	0	0	0	0	0	0	0	0	0	0	0	0	0	0	0	0	0	0	0	0	0	0	0	0	0	0	0	0	0	0	0	0	0	0	0	0	0	0	0	0	0	0	0
Fungi; Ascomycota; Sordariomycetes; Microascales; Microascaceae; Kernia; unidentified	Dung Saprotroph-Undefined Saprotroph	0	0	0	0	0	0	0	0	0	0	0	0	0	0	0	0	0	0	0	0	0	0	0	0	0	0	0	0	0	0	0	0	0	0	0	0	0	0	0	0	0	0	0	0	0	0	0	0
Fungi; Ascomycota; Sordariomycetes; Microascales; Microascaceae; Scopulariopsis; Scopulariopsis_acremonium	Dung Saprotroph-Undefined Saprotroph-Wood Saprotroph	0	0	0	0	0	0	0	0	0	0	0	0	0	0	0	0	0	0	0	0	1	0	0	0	0	0	0	0	0	0	0	0	0	0	0	0	0	0	0	0	0	0	0	0	0	0	0	0
Fungi; Ascomycota; Sordariomycetes; Microascales; Microascaceae; Scopulariopsis; Scopulariopsis_fusca	Dung Saprotroph-Undefined Saprotroph-Wood Saprotroph	0	0	0	0	0	0	0	0	0	0	0	0	0	0	0	0	0	0	0	0	0	0	0	0	0	0	0	0	0	0	0	0	0	0	0	0	0	0	0	0	0	0	0	0	0	0	0	0
Fungi; Ascomycota; Sordariomycetes; Sordariales; Chaetomiaceae; Chaetomium; Chaetomium_funicola	Dung Saprotroph-Undefined Saprotroph-Wood Saprotroph	0	0	0	0	0	0	0	0	0	0	0	0	0	0	0	0	0	0	0	0	0	0	0	0	0	0	0	0	0	0	0	0	0	0	0	0	0	0	0	0	0	0	0	0	0	0	0	0
Fungi; Ascomycota; Sordariomycetes; Sordariales; Chaetomiaceae; Chaetomium; unidentified	Dung Saprotroph-Undefined Saprotroph-Wood Saprotroph	0	0	0	0	0	0	0	0	0	0	0	0	0	0	0	0	0	0	0	0	0	0	0	0	0	0	0	0	0	0	0	0	0	0	0	0	0	0	0	0	0	0	0	0	0	0	0	0
Fungi; Ascomycota; Pezizomycetes; Pezizales; Tuberaceae; Tuber; unidentified	Ectomycorrhizal	0	0	0	0	0	0	0	0	0	71	0	0	0	0	0	0	0	0	0	0	0	0	0	0	0	0	0	0	0	0	0	0	0	0	0	0	0	0	0	0	0	0	0	0	0	0	0	0
Fungi; Basidiomycota; Agaricomycetes; Agaricales; Cortinariaceae; Cortinarius; Cortinarius_albescens	Ectomycorrhizal	0	0	0	0	0	0	0	0	0	0	0	0	0	0	0	0	0	0	0	0	0	0	0	0	0	0	0	0	0	0	0	0	0	0	0	0	0	1	0	0	0	0	0	0	2	0	0	0
Fungi; Basidiomycota; Agaricomycetes; Agaricales; Tricholomataceae; Tricholoma; Tricholoma_populinum	Ectomycorrhizal	0	0	0	0	0	0	0	0	0	0	0	0	0	0	0	0	0	0	0	0	0	0	17	0	0	0	0	0	0	0	0	0	0	0	0	0	0	0	0	0	0	0	0	0	0	0	0	0
Fungi; Basidiomycota; Agaricomycetes; Boletales; Boletaceae; Boletus; unidentified	Ectomycorrhizal	0	0	0	0	0	12	0	0	0	0	0	0	0	0	0	0	0	0	0	0	0	0	0	0	0	1	0	0	0	0	6	0	0	0	0	0	0	0	0	0	0	0	0	0	0	0	0	0
Fungi; Basidiomycota; Agaricomycetes; Boletales; Rhizopogonaceae; Fevansia; Fevansia_aurantiaca	Ectomycorrhizal	0	0	0	0	0	0	0	0	0	0	0	0	0	0	0	0	0	0	0	0	0	0	0	0	0	0	0	0	0	0	0	0	0	0	0	0	0	0	0	0	0	0	0	0	0	0	0	0
Fungi; Basidiomycota; Agaricomycetes; Boletales; Suillaceae; Suillus; Suillus_decipiens	Ectomycorrhizal	0	0	0	0	0	0	0	0	0	0	0	0	0	0	0	0	0	0	0	0	0	0	0	0	0	0	0	0	0	0	0	0	0	0	0	0	0	0	0	0	0	0	0	0	0	0	0	0
Fungi; Basidiomycota; Agaricomycetes; Boletales; Suillaceae; Suillus; Suillus_subaureus	Ectomycorrhizal	0	0	0	0	0	0	0	0	0	0	0	0	0	0	0	0	0	0	0	0	0	0	0	0	0	0	0	0	0	0	0	0	0	0	0	0	0	0	0	0	0	0	0	0	0	0	0	0
Fungi; Basidiomycota; Agaricomycetes; Russulales; Russulaceae; Lactarius; Lactarius_tabidus	Ectomycorrhizal	0	0	0	0	0	0	0	0	0	0	0	0	0	0	0	0	0	0	0	0	0	0	0	0	0	0	0	0	0	0	0	0	0	0	0	0	0	0	0	0	0	0	0	33	0	0	0	0
Fungi; Basidiomycota; Agaricomycetes; Thelephorales; Bankeraceae; Hydnellum; Hydnellum_concrescens	Ectomycorrhizal	0	0	0	0	0	0	0	0	0	0	0	0	0	0	0	0	0	0	0	0	0	0	0	0	0	0	0	0	0	0	0	0	0	0	0	0	0	0	0	0	0	0	0	0	0	0	0	0
Fungi; Ascomycota; Eurotiomycetes; Chaetothyriales; Herpotrichiellaceae; Phialophora; Phialophora_hyalina	Endophyte	0	0	0	0	0	0	0	0	0	0	0	0	0	0	0	0	0	0	0	0	0	0	0	0	0	0	0	0	0	0	0	0	0	0	0	0	0	0	0	0	0	0	0	0	0	0	0	0
Fungi; Ascomycota; Leotiomycetes; Helotiales; Helotiales_fam_Incertae_sedis; Cadophora; Cadophora_gregata	Endophyte	0	235	5	0	0	0	0	0	0	0	0	59	0	0	0	0	0	113	462	0	6	0	0	0	0	0	0	0	0	1	0	0	0	2	0	0	0	0	0	0	0	67	0	0	0	0	0	0
Fungi; Ascomycota; Leotiomycetes; Helotiales; Helotiales_fam_Incertae_sedis; Cadophora; Cadophora_melinii	Endophyte	0	0	0	0	0	0	0	0	0	0	0	0	0	0	0	0	16	0	0	0	0	0	0	0	0	0	0	158	0	2	32	0	8	0	0	13	0	0	0	0	0	0	1	36	5	25	0	0
Fungi; Ascomycota; Leotiomycetes; Helotiales; Helotiales_fam_Incertae_sedis; Leptodontidium; unidentified	Endophyte	0	0	0	0	0	0	0	0	0	0	0	0	9	0	0	0	0	0	0	0	0	0	0	0	0	0	0	0	0	0	0	0	0	0	0	0	0	0	0	0	0	0	0	0	0	0	0	0
Fungi; Ascomycota; Sordariomycetes; Coniochaetales; Coniochaetaceae; Lecythophora; unidentified	Endophyte	0	0	1	21	0	0	0	0	0	0	0	0	0	0	0	0	0	1	0	0	0	0	0	0	0	0	0	0	0	0	0	0	0	0	0	0	0	0	0	24	1	9	0	0	0	0	0	0
Fungi; Ascomycota; Sordariomycetes; Hypocreales; Hypocreaceae; Trichoderma; Trichoderma_stromaticum	Endophyte	0	0	0	1	0	0	0	0	0	0	0	0	0	0	0	0	0	0	0	0	0	0	0	0	0	0	0	0	0	0	0	0	0	0	0	0	0	0	0	0	0	0	0	0	0	0	0	0
Fungi; Ascomycota; Sordariomycetes; Chaetosphaeriales; Chaetosphaeriaceae; Chaetosphaeria; Chaetosphaeria_vermicularioides	Endophyte-Litter Saprotroph-Wood Saprotroph	0	0	0	117	0	0	0	6	0	0	0	0	0	0	0	0	0	0	0	0	0	0	0	0	0	0	0	0	0	0	0	0	0	0	0	0	0	0	0	0	0	0	0	0	0	0	0	0
Fungi; Ascomycota; Sordariomycetes; Chaetosphaeriales; Chaetosphaeriaceae; Chaetosphaeria; unidentified	Endophyte-Litter Saprotroph-Wood Saprotroph	0	0	0	0	0	0	0	0	0	0	0	0	0	0	0	0	0	0	0	0	0	0	0	0	0	0	0	0	0	0	0	0	0	0	0	0	0	0	0	0	0	0	0	0	0	0	0	0
Fungi; Ascomycota; Sordariomycetes; Diaporthales; Diaporthaceae; Diaporthe; Diaporthe_phaseolorum	Endophyte-Plant Pathogen	0	0	0	0	0	0	0	0	0	0	0	0	0	0	0	0	0	0	0	0	0	0	0	0	0	0	0	0	0	0	0	0	0	0	0	0	0	0	0	0	0	0	0	0	0	0	0	0
Fungi; Ascomycota; Sordariomycetes; Diaporthales; Diaporthaceae; Diaporthe; unidentified	Endophyte-Plant Pathogen	0	0	0	0	0	0	0	0	0	0	0	0	0	0	0	0	0	0	0	0	3	0	0	0	0	0	0	0	0	0	3	0	1	0	0	0	0	0	0	0	0	0	0	0	0	0	0	0
Fungi; Ascomycota; Sordariomycetes; Hypocreales; Hypocreaceae; Trichoderma; Trichoderma_longibrachiatum	Endophyte-Plant Pathogen	0	0	0	0	0	0	0	0	0	0	0	0	0	0	0	0	0	0	0	0	0	0	0	0	0	0	0	0	0	0	0	0	0	0	0	0	0	0	0	0	0	0	0	0	0	0	0	0
Fungi; Ascomycota; Sordariomycetes; Hypocreomycetidae_ord_Incertae_sedis; Glomerellaceae; Colletotrichum; Colletotrichum_brevisporum	Endophyte-Plant Pathogen	0	0	0	0	0	0	0	0	0	0	0	0	0	0	0	0	0	0	0	0	8	0	0	0	0	0	0	0	0	0	0	0	0	0	0	0	0	1	0	0	0	0	0	0	0	0	0	0
Fungi; Ascomycota; Sordariomycetes; Hypocreomycetidae_ord_Incertae_sedis; Glomerellaceae; Colletotrichum; Colletotrichum_graminicola	Endophyte-Plant Pathogen	0	0	0	0	0	0	0	0	0	0	0	0	0	0	0	0	0	0	0	0	0	0	0	0	0	0	0	0	0	4	0	0	0	0	0	0	0	0	0	0	0	0	0	0	0	0	0	0
Fungi; Ascomycota; Sordariomycetes; Xylariales; Xylariales_fam_Incertae_sedis; Microdochium; Microdochium_trichocladiopsis	Endophyte-Plant Pathogen	15	0	0	0	0	0	0	0	0	0	0	0	43	0	0	0	0	0	0	0	0	0	0	118	0	0	0	0	0	0	0	0	0	0	0	0	0	0	0	0	0	0	0	12	0	0	0	0
Fungi; Ascomycota; Dothideomycetes; Dothideales; Dothioraceae; Kabatiella; Kabatiella_zeae	Endophyte-Plant Pathogen-Undefined Saprotroph	1	0	0	0	0	0	0	0	0	0	0	0	0	0	0	0	0	0	0	0	0	0	0	0	0	0	0	0	0	61	0	0	0	0	0	0	0	0	0	0	0	0	0	0	0	0	0	0
Fungi; Ascomycota; Dothideomycetes; Dothideales; Dothioraceae; Kabatiella; unidentified	Endophyte-Plant Pathogen-Undefined Saprotroph	0	0	0	0	0	0	0	0	0	0	0	0	0	0	0	0	0	0	0	0	0	0	0	0	0	0	0	0	0	0	0	0	0	0	0	0	0	0	0	0	0	0	0	0	0	0	0	0
Fungi; Ascomycota; Pezizomycotina_cls_Incertae_sedis; Pezizomycotina_ord_Incertae_sedis; Pezizomycotina_fam_Incertae_sedis; Chalara; unidentified	Endophyte-Plant Pathogen-Wood Saprotroph	0	0	0	0	0	0	0	0	0	0	0	0	0	0	0	0	0	0	0	0	0	0	0	0	0	0	0	0	0	0	0	0	0	0	0	0	0	0	0	0	0	0	0	0	0	0	0	0
Fungi; Ascomycota; Sordariomycetes; Hypocreales; Ophiocordycipitaceae; Purpureocillium; lilacinum	Fungal Parasite	0	0	0	0	0	0	0	0	0	0	0	0	0	0	0	0	0	3	0	0	0	0	0	0	0	0	0	0	0	0	0	0	0	0	0	0	0	0	0	0	0	0	0	0	0	0	0	0
Fungi; Basidiomycota; Microbotryomycetes; Sporidiobolales; Sporidiobolales_fam_Incertae_sedis; Sporobolomyces; Sporobolomyces_roseus	Fungal Parasite-Litter Saprotroph	20	0	0	0	0	0	0	0	0	0	0	0	5	0	0	0	0	0	0	0	0	0	0	0	0	0	0	0	0	10	0	0	0	0	0	0	0	0	0	0	0	0	0	0	0	0	0	0
Fungi; Basidiomycota; Microbotryomycetes; Sporidiobolales; Sporidiobolales_fam_Incertae_sedis; Sporobolomyces; Sporobolomyces_symmetricus	Fungal Parasite-Litter Saprotroph	0	0	0	0	0	0	0	0	0	0	0	0	0	0	0	0	0	0	0	0	0	0	37	0	0	0	0	0	0	0	0	0	0	0	0	0	0	0	0	0	0	0	0	0	0	0	0	0
Fungi; Basidiomycota; Agaricomycetes; Phallales; Phallaceae; Phallus; Phallus_rugulosus	Leaf Saprotroph	0	0	0	0	0	0	0	0	0	0	0	0	0	0	0	0	0	0	0	0	2	0	0	0	0	0	0	0	0	0	0	0	0	0	0	0	0	1	0	0	0	0	0	0	0	0	0	0
Fungi; Basidiomycota; Agaricomycetes; Phallales; Phallaceae; Phallus; unidentified	Leaf Saprotroph	0	0	0	0	0	0	0	0	0	0	0	0	0	0	0	0	0	0	0	0	0	0	0	0	0	0	0	0	0	0	0	0	0	0	0	0	0	0	0	0	0	0	0	0	0	0	0	0
Fungi; Basidiomycota; Agaricomycetes; Agaricales; Mycenaceae; Mycena; unidentified	Leaf Saprotroph-Plant Pathogen-Undefined Saprotroph-Wood Saprotroph	0	0	0	0	0	0	0	0	0	0	0	0	0	0	0	0	0	0	0	0	77	0	0	0	0	0	0	0	0	0	0	0	0	0	0	0	0	0	0	0	0	82	0	0	0	0	0	0
Fungi; Ascomycota; Lecanoromycetes; Lecanorales; Parmeliaceae; Xanthoparmelia; Xanthoparmelia_subchalybaeizans	Lichenized	0	0	0	0	0	0	0	0	0	0	0	0	0	0	0	0	0	0	0	0	0	0	0	0	0	0	0	0	0	0	0	0	0	0	0	0	0	0	0	0	0	0	0	0	0	0	0	0
Fungi; Ascomycota; Lecanoromycetes; Teloschistales; Physciaceae; Rinodina; Rinodina_bischoffii	Lichenized	0	0	0	0	0	0	0	0	0	0	0	0	0	0	0	0	0	0	0	0	0	0	0	0	0	0	0	0	0	0	0	0	0	0	0	0	0	0	0	0	0	0	0	0	0	0	0	0
Fungi; Basidiomycota; Agaricomycetes; Agaricales; Tricholomataceae; Clitocybe; Clitocybe_rivulosa	NULL	0	0	0	0	0	0	0	0	0	0	0	0	0	0	0	0	0	0	0	0	0	0	0	0	0	0	0	0	0	0	0	0	0	0	0	0	0	0	0	0	0	0	0	0	0	0	0	0
Fungi; Basidiomycota; Agaricomycetes; Sebacinales; Serendipitaceae; Serendipita; Serendipita_sp	Orchid Mycorrhizal	0	0	0	0	0	0	0	0	0	0	0	0	0	0	0	0	0	0	0	0	0	0	0	0	0	0	0	0	0	0	0	0	0	0	0	0	0	0	0	0	0	0	0	0	0	0	0	0
Fungi; Basidiomycota; Agaricomycetes; Cantharellales; Ceratobasidiaceae; Rhizoctonia; unidentified	Orchid Mycorrhizal-Plant Pathogen-Wood Saprotroph	0	0	0	0	0	0	0	0	0	0	0	0	0	0	0	0	0	0	0	0	0	0	0	0	0	0	0	0	0	0	0	0	0	0	0	0	0	0	0	0	0	0	0	0	0	0	0	0
Fungi; Ascomycota; Dothideomycetes; Capnodiales; Mycosphaerellaceae; Colletogloeum; unidentified	Plant Pathogen	0	0	0	0	0	0	0	0	0	0	0	0	0	0	0	0	0	0	0	0	0	0	13	0	0	0	0	0	0	0	0	0	0	0	0	0	0	0	0	0	0	0	0	0	0	0	0	0
Fungi; Ascomycota; Dothideomycetes; Capnodiales; Mycosphaerellaceae; Mycosphaerella; unidentified	Plant Pathogen	0	0	0	0	0	0	0	4	0	0	0	0	0	0	0	0	0	0	0	0	0	0	0	0	0	0	0	0	0	0	0	0	0	0	0	0	0	0	0	0	0	0	0	0	0	0	0	0
Fungi; Ascomycota; Dothideomycetes; Capnodiales; Mycosphaerellaceae; Ramularia; Ramularia_eucalypti	Plant Pathogen	0	0	0	0	0	0	0	0	0	0	0	0	0	0	0	0	0	0	0	0	0	0	0	0	0	0	0	0	0	0	0	0	0	0	0	0	0	0	0	0	0	0	0	0	0	0	0	0
Fungi; Ascomycota; Dothideomycetes; Capnodiales; Mycosphaerellaceae; Septoria; Septoria_malagutii	Plant Pathogen	0	0	37	0	0	0	0	25	0	0	0	0	65	0	0	0	0	8	0	0	0	0	0	0	3	0	0	0	0	0	0	0	0	0	0	0	0	12	0	0	0	4	0	0	0	0	0	0
Fungi; Ascomycota; Dothideomycetes; Pleosporales; Leptosphaeriaceae; Leptosphaeria; unidentified	Plant Pathogen	27	1272	1532	3072	1797	44788	3136	14354	125	843	226	4	39426	1970	22	10732	87	1294	758	2376	1759	4895	4472	158	830	3688	1314	892	8	3850	17808	249	58	4726	16651	7045	4491	497	6558	2542	1107	5450	2036	8323	123	3089	100	84
Fungi; Ascomycota; Dothideomycetes; Pleosporales; Phaeosphaeriaceae; Stagonospora; unidentified	Plant Pathogen	0	0	0	0	0	0	50	0	0	0	0	0	0	0	1	0	0	0	0	0	0	0	0	0	0	17	0	0	0	0	0	0	0	0	0	0	0	0	0	0	0	0	0	0	0	8	0	0
Fungi; Ascomycota; Dothideomycetes; Pleosporales; Pleosporaceae; Bipolaris; Bipolaris_drechsleri	Plant Pathogen	10	0	0	0	0	0	0	0	0	0	0	0	0	0	0	1	0	0	0	0	0	0	0	0	0	0	0	0	0	0	0	0	0	0	0	0	0	0	0	0	0	0	0	0	0	0	0	0
Fungi; Ascomycota; Dothideomycetes; Pleosporales; Pleosporaceae; Dendryphion; Dendryphion_nanum	Plant Pathogen	3290	1	0	0	503	0	0	0	0	0	0	0	20	0	0	0	0	0	0	0	257	0	0	0	0	0	0	0	0	0	8	0	728	0	25	2	0	0	0	0	1465	0	0	0	0	0	0	125
Fungi; Ascomycota; Dothideomycetes; Pleosporales; Pleosporaceae; Drechslera; unidentified	Plant Pathogen	0	0	0	0	0	0	0	0	0	0	0	0	0	0	0	70	0	0	0	0	0	0	0	0	0	0	0	0	0	0	0	0	0	0	0	0	0	0	0	0	0	0	0	0	0	0	0	0
Fungi; Ascomycota; Dothideomycetes; Pleosporales; Pleosporaceae; Exserohilum; Exserohilum_turcicum	Plant Pathogen	0	0	0	6	0	0	0	0	0	0	0	0	0	0	0	0	0	0	0	0	0	0	0	0	0	0	0	0	0	0	0	0	0	0	0	0	0	0	0	0	0	0	0	0	0	18	0	0
Fungi; Ascomycota; Dothideomycetes; Pleosporales; Pleosporales_fam_Incertae_sedis; Ascochyta; Ascochyta_medicaginicola_var._macrospora	Plant Pathogen	0	0	0	0	0	0	0	0	0	0	0	0	0	0	0	0	0	0	0	0	0	0	0	0	0	0	0	0	0	0	0	0	0	0	0	0	0	0	0	0	0	0	0	0	0	0	0	0
Fungi; Ascomycota; Dothideomycetes; Venturiales; Venturiaceae; Venturia; unidentified	Plant Pathogen	0	0	0	0	0	0	0	0	0	0	0	0	0	0	0	0	0	0	0	0	0	0	0	0	0	0	0	0	0	0	0	0	0	0	0	0	0	0	0	0	0	0	0	0	0	0	0	0
Fungi; Ascomycota; Eurotiomycetes; Eurotiales; Trichocomaceae; Penicillium; Penicillium_digitatum	Plant Pathogen	0	0	0	0	0	0	0	0	0	0	0	208	0	0	0	0	0	0	0	0	0	0	0	0	0	0	0	0	0	0	0	0	0	0	0	0	0	0	0	0	0	0	0	0	0	0	0	0
Fungi; Ascomycota; Eurotiomycetes; Eurotiales; Trichocomaceae; Penicillium; Penicillium_oxalicum	Plant Pathogen	0	0	0	0	0	0	16	0	0	0	0	0	0	0	0	0	0	0	0	0	0	0	0	0	0	0	0	0	0	0	0	0	0	0	0	0	0	0	0	0	0	0	0	0	0	929	0	0
Fungi; Ascomycota; Leotiomycetes; Erysiphales; Erysiphaceae; Erysiphe; Erysiphe_alphitoides	Plant Pathogen	0	0	0	0	0	0	0	21	0	0	0	0	8	0	0	0	0	0	0	0	0	0	0	0	8	7	0	0	0	0	0	0	0	0	0	0	0	0	0	0	0	0	0	0	0	0	0	0
Fungi; Ascomycota; Leotiomycetes; Erysiphales; Erysiphaceae; Erysiphe; Erysiphe_eschscholziae	Plant Pathogen	0	0	0	0	0	0	0	0	0	0	0	0	0	0	0	0	0	0	0	0	0	0	0	0	0	0	0	0	0	0	0	0	0	0	0	0	0	0	0	0	0	0	0	0	0	110	0	0
Fungi; Ascomycota; Leotiomycetes; Erysiphales; Erysiphaceae; Podosphaera; Podosphaera_lini	Plant Pathogen	0	0	0	0	1	0	0	0	0	0	0	0	0	0	0	0	0	0	0	0	0	0	0	0	0	0	0	0	0	0	0	0	0	0	0	0	0	0	0	0	0	0	0	4	0	0	0	0
Fungi; Ascomycota; Leotiomycetes; Erysiphales; Erysiphaceae; Podosphaera; Podosphaera_sp	Plant Pathogen	0	0	0	0	0	0	0	0	0	0	0	0	0	0	0	0	0	0	0	0	0	0	0	0	0	0	0	0	0	0	0	0	0	0	0	0	0	0	0	0	0	0	0	0	0	0	0	0
Fungi; Ascomycota; Leotiomycetes; Helotiales; Phacidiaceae; Phacidium; Phacidium_grevilleae	Plant Pathogen	1	0	0	1	0	366	0	0	0	0	0	879	0	0	0	12274	0	0	0	0	0	0	0	1063	1504	5	0	7638	0	0	0	1	0	0	0	0	0	0	0	4746	0	0	0	1	0	411	336	0
Fungi; Ascomycota; Leotiomycetes; Rhytismatales; Rhytismataceae; Bifusella; Bifusella_linearis	Plant Pathogen	0	0	0	0	0	0	0	0	0	0	0	0	0	0	0	0	0	0	0	0	0	0	0	0	0	0	0	0	0	0	0	0	0	0	0	0	0	0	0	0	0	0	0	0	0	0	0	0
Fungi; Ascomycota; Leotiomycetes; Rhytismatales; Rhytismataceae; Coccomyces; Coccomyces_mucronatus	Plant Pathogen	0	0	0	0	13	0	0	0	0	0	0	0	0	0	0	13718	0	0	0	0	0	0	0	0	0	0	0	61	0	0	0	0	0	0	0	0	2	0	0	0	0	0	2	0	0	0	0	0
Fungi; Ascomycota; Pezizomycotina_cls_Incertae_sedis; Pezizomycotina_ord_Incertae_sedis; Pezizomycotina_fam_Incertae_sedis; Veronaea; Veronaea_japonica	Plant Pathogen	0	0	0	0	0	155	0	0	0	0	0	0	0	0	0	0	0	0	0	0	0	0	0	0	0	0	0	0	0	0	0	0	0	0	0	392	0	0	0	0	0	0	0	0	0	0	0	780
Fungi; Ascomycota; Sordariomycetes; Diaporthales; Togniniaceae; Phaeoacremonium; Phaeoacremonium_sicilianum	Plant Pathogen	0	0	0	0	0	0	0	0	0	0	0	0	0	0	0	0	0	0	0	0	49	0	0	0	0	0	0	0	0	0	0	0	0	0	0	0	48	0	874	0	0	0	0	0	0	0	0	0
Fungi; Ascomycota; Sordariomycetes; Hypocreales; Nectriaceae; Cylindrocarpon; unidentified	Plant Pathogen	0	1	0	0	0	0	0	0	0	0	0	0	0	0	0	0	0	0	0	0	0	0	0	0	0	0	0	0	0	0	0	0	0	0	0	0	0	0	0	0	0	0	0	0	0	0	0	0
Fungi; Ascomycota; Sordariomycetes; Hypocreomycetidae_ord_Incertae_sedis; Plectosphaerellaceae; Plectosphaerella; Plectosphaerella_oratosquillae	Plant Pathogen	0	0	0	0	0	0	0	0	0	0	0	0	0	0	0	0	0	0	0	0	0	0	0	0	0	0	0	0	0	0	0	0	0	0	0	0	0	0	0	0	0	0	0	0	0	0	0	0
Fungi; Ascomycota; Sordariomycetes; Magnaporthales; Magnaporthaceae; Gaeumannomyces; Gaeumannomyces_radicicola	Plant Pathogen	0	0	0	0	0	0	0	0	0	0	0	0	0	0	0	0	0	0	0	0	0	0	0	0	0	0	0	0	0	0	0	0	0	0	0	0	0	0	0	0	0	0	0	0	0	0	0	0
Fungi; Ascomycota; Sordariomycetes; Xylariales; Amphisphaeriaceae; Pestalotiopsis; unidentified	Plant Pathogen	0	0	0	0	0	0	0	0	0	0	0	0	0	0	0	0	0	0	0	0	0	0	0	0	0	0	0	0	0	0	0	0	0	0	0	0	0	0	0	0	0	0	0	0	0	0	0	0
Fungi; Ascomycota; Sordariomycetes; Xylariales; Diatrypaceae; Eutypella; Eutypella_citricola	Plant Pathogen	0	0	0	0	0	0	0	0	0	0	0	0	0	0	0	0	0	0	0	0	0	0	0	0	0	0	0	0	0	0	0	0	0	0	0	0	0	0	0	0	0	0	0	0	0	0	0	0
Fungi; Ascomycota; Sordariomycetes; Xylariales; Diatrypaceae; Libertella; unidentified	Plant Pathogen	0	0	0	0	0	0	0	0	0	0	0	0	566	0	0	0	0	0	0	0	0	0	0	0	0	0	0	0	0	0	0	0	0	0	0	0	0	0	0	16	0	0	0	0	20	0	0	0
Fungi; Ascomycota; Taphrinomycetes; Taphrinales; Protomycetaceae; Protomyces; Protomyces_inouyei	Plant Pathogen	14	0	0	0	0	0	0	0	0	0	0	0	0	0	0	0	0	0	0	0	0	0	0	0	0	0	0	0	0	0	0	0	0	0	0	0	0	0	0	0	0	0	0	0	0	0	0	0
Fungi; Basidiomycota; Agaricomycetes; Agaricales; Typhulaceae; Typhula; Typhula_phacorrhiza	Plant Pathogen	0	0	0	0	0	0	3	2	53665	0	1	0	1	68	0	2	0	0	0	0	0	0	0	0	0	0	2	0	0	0	1	0	0	0	0	0	0	3925	0	0	0	0	1266	1	0	0	0	2155
Fungi; Basidiomycota; Agaricomycetes; Agaricales; Typhulaceae; Typhula; unidentified	Plant Pathogen	0	2	0	0	1	9	2	4	1	0	30	3	0	53	4	0	0	2	0	2	2183	0	2	0	1	2	2	0	1147	2	0	7	0	0	0	0	0	2	0	0	3	6805	0	0	1	1	18	1
Fungi; Basidiomycota; Agaricomycetes; Cantharellales; Ceratobasidiaceae; Waitea; Waitea_circinata	Plant Pathogen	0	0	0	523	0	0	0	0	0	0	0	0	0	0	1	0	0	0	0	0	0	0	0	0	0	0	0	0	0	0	0	0	0	0	0	0	0	0	0	0	0	0	0	0	0	0	0	0
Fungi; Chytridiomycota; Chytridiomycetes; Chytridiales; Chytridiaceae; Phlyctochytrium; Phlyctochytrium_lagenaria	Plant Pathogen	0	0	0	0	0	0	0	0	0	0	0	0	0	0	0	0	0	0	0	0	0	0	0	0	0	0	29	0	0	0	0	0	0	0	0	0	0	0	0	0	0	0	0	1	0	0	0	0
Fungi; Chytridiomycota; Chytridiomycetes; Chytridiales; Synchytriaceae; Synchytrium; Synchytrium_epilobii	Plant Pathogen	0	0	0	0	0	0	0	0	0	0	0	0	0	0	0	0	0	0	0	0	0	0	0	0	0	0	0	0	0	0	0	0	0	0	0	0	0	0	0	0	0	0	0	0	0	0	0	0
Fungi; Chytridiomycota; Spizellomycetes; Spizellomycetales; Spizellomycetaceae; Powellomyces; Powellomyces_hirtus	Plant Pathogen	0	0	0	0	0	0	0	0	6	0	0	69	0	0	0	0	0	0	0	0	0	0	0	0	0	0	0	51	0	0	0	0	0	0	0	0	0	0	0	0	0	0	0	0	0	0	0	0
Fungi; Chytridiomycota; Spizellomycetes; Spizellomycetales; Spizellomycetaceae; Powellomyces; unidentified	Plant Pathogen	0	0	0	0	0	0	0	0	0	0	0	0	0	0	0	0	0	5	0	0	0	0	0	0	0	0	0	0	0	0	0	0	0	0	0	0	0	0	0	0	0	0	0	0	0	0	0	0
Fungi; Chytridiomycota; Spizellomycetes; Spizellomycetales; Spizellomycetaceae; Triparticalcar; unidentified	Plant Pathogen	0	0	0	0	0	0	0	0	0	0	0	0	0	0	0	0	0	0	0	0	0	0	0	0	0	0	0	0	0	0	0	0	0	0	0	17	0	0	0	0	0	0	0	0	0	0	0	0
Fungi; Ascomycota; Sordariomycetes; Hypocreales; Nectriaceae; Fusarium; Fusarium_acutatum	Plant Pathogen-Soil Saprotroph-Wood Saprotroph	3	0	0	0	0	0	2	0	0	0	0	0	0	0	0	0	0	13	0	6	1	1	1	0	0	0	0	0	0	0	1	0	0	4	0	1	19	1	0	0	2	0	0	0	0	0	0	2
Fungi; Ascomycota; Sordariomycetes; Hypocreales; Nectriaceae; Fusarium; Fusarium_guttiforme	Plant Pathogen-Soil Saprotroph-Wood Saprotroph	1	0	0	0	0	0	1	0	0	2	0	0	1	1	0	4	0	0	0	1	0	0	1	0	0	0	0	0	0	0	2	0	3	0	1	1	0	0	1	0	0	0	1	18437	0	0	0	0
Fungi; Ascomycota; Sordariomycetes; Hypocreales; Nectriaceae; Fusarium; unidentified	Plant Pathogen-Soil Saprotroph-Wood Saprotroph	5	256	674	293	591	0	1177	6746	9	6	2	2	373	400	0	35	583	986	773	344	233	267	4	10933	20	1817	40	128	91	6250	550	3304	10666	626	12321	293	3297	51	440	2122	168	0	396	304	33	59	582	1567
Fungi; Chytridiomycota; Spizellomycetes; Spizellomycetales; Spizellomycetaceae; Spizellomyces; Spizellomyces_punctatus	Plant Pathogen-Undefined Saprotroph	0	0	0	0	0	0	0	0	0	0	0	0	0	0	0	0	25	0	0	0	0	0	0	0	0	0	0	0	0	0	0	0	0	0	0	0	0	0	0	0	0	0	0	0	0	0	0	0
Fungi; Chytridiomycota; Spizellomycetes; Spizellomycetales; Spizellomycetaceae; Spizellomyces; unidentified	Plant Pathogen-Undefined Saprotroph	0	0	0	0	0	0	0	0	0	0	0	0	0	0	0	0	0	0	0	0	0	0	0	0	0	0	98	0	0	5	0	0	0	0	0	0	0	0	0	0	0	0	0	0	0	0	0	0
Fungi; Basidiomycota; Agaricomycetes; Polyporales; Fomitopsidaceae; Piptoporus; Piptoporus_betulinus	Plant Pathogen-Wood Saprotroph	0	0	0	0	0	0	0	0	0	0	0	0	0	0	0	0	0	0	0	0	0	0	0	0	0	0	0	0	0	0	0	0	0	0	0	0	0	0	0	0	0	0	0	0	0	0	0	0
Fungi; Ascomycota; Archaeorhizomycetes; Archaeorhizomycetales; Archaeorhizomycetaceae; Archaeorhizomyces; unidentified	Soil Saprotroph	0	0	0	0	8	0	0	0	0	464	0	0	15	0	0	0	0	0	0	0	0	0	0	0	0	0	0	0	0	0	0	0	0	0	0	0	0	0	0	0	19	0	0	0	0	0	0	0
Fungi; Chytridiomycota; Rhizophlyctiomycetes; Rhizophlyctidales; Arizonaphlyctidaceae; Arizonaphlyctis; Arizonaphlyctis_lemmonensis	Soil Saprotroph	0	0	0	0	0	0	0	0	0	0	0	0	0	0	0	0	0	0	0	0	0	0	0	0	0	0	0	0	0	0	0	0	0	0	0	0	0	0	0	0	0	0	0	0	0	0	0	0
Fungi; Ascomycota; Dothideomycetes; Hysteriales; Hysteriaceae; Gloniopsis; unidentified	Undefined Saprotroph	0	0	0	0	0	0	0	0	0	0	0	0	0	0	0	0	0	0	0	0	0	0	0	0	0	0	0	0	0	3	0	0	0	0	0	0	0	0	0	0	0	0	0	0	0	0	0	0
Fungi; Ascomycota; Dothideomycetes; Pleosporales; Corynesporascaceae; Corynespora; Corynespora_cassiicola	Undefined Saprotroph	0	682	0	83	0	0	0	0	0	0	0	1	0	0	0	0	0	90	176	0	78	0	1	0	79	0	0	0	0	158	784	0	5	26	1037	0	1328	73	0	0	1	63	0	0	53	0	0	35
Fungi; Ascomycota; Dothideomycetes; Pleosporales; Leptosphaeriaceae; Plenodomus; Plenodomus_biglobosus	Undefined Saprotroph	0	0	1	0	542	0	35	0	0	0	0	0	0	0	1	0	0	0	38	0	0	0	0	0	0	0	0	0	0	1434	0	0	0	0	2900	0	30	0	0	0	0	0	13	0	0	0	0	0
Fungi; Ascomycota; Dothideomycetes; Pleosporales; Lophiostomataceae; Lophiostoma; unidentified	Undefined Saprotroph	12	0	0	0	0	0	0	0	0	0	0	0	0	0	0	0	0	0	0	0	0	0	0	0	0	0	0	0	0	0	0	0	0	0	0	0	0	0	0	0	0	0	0	0	0	0	0	0
Fungi; Ascomycota; Dothideomycetes; Pleosporales; Lophiostomataceae; Trichometasphaeria; unidentified	Undefined Saprotroph	120	11	0	0	0	0	0	0	36	0	0	0	0	0	0	0	0	0	0	0	0	0	0	0	20	0	0	0	0	0	0	1	0	0	0	0	0	29	0	0	0	9	0	0	0	32	0	0
Fungi; Ascomycota; Dothideomycetes; Pleosporales; Montagnulaceae; Paraphaeosphaeria; unidentified	Undefined Saprotroph	0	0	0	0	0	0	0	0	0	0	0	0	0	0	0	0	0	0	0	0	0	0	0	0	0	0	0	0	0	0	0	0	0	0	0	0	0	0	0	0	0	0	0	0	0	0	0	0
Fungi; Ascomycota; Dothideomycetes; Pleosporales; Phaeosphaeriaceae; Ophiosphaerella; unidentified	Undefined Saprotroph	0	0	0	0	0	0	0	0	0	0	0	0	0	0	0	0	0	0	0	0	0	0	0	0	0	0	0	0	0	0	0	0	0	0	0	0	0	0	0	0	0	0	0	0	0	0	0	0
Fungi; Ascomycota; Dothideomycetes; Pleosporales; Phaeosphaeriaceae; Phaeosphaeria; Phaeosphaeria_podocarpi	Undefined Saprotroph	0	0	0	0	0	0	0	55	56	0	0	0	0	0	236	0	0	0	0	0	0	0	0	0	0	0	1	0	0	36	0	0	0	0	0	0	0	17	0	0	54	0	0	6	0	0	0	0
Fungi; Ascomycota; Dothideomycetes; Pleosporales; Phaeosphaeriaceae; Phaeosphaeria; unidentified	Undefined Saprotroph	0	0	0	0	0	0	0	0	0	0	0	0	0	0	0	0	0	0	0	0	0	0	0	0	0	0	0	0	0	0	0	0	0	0	0	0	0	0	0	0	0	0	0	0	0	0	0	0
Fungi; Ascomycota; Dothideomycetes; Pleosporales; Phaeosphaeriaceae; Sphaerellopsis; Sphaerellopsis_filum	Undefined Saprotroph	0	0	0	0	0	0	0	0	0	0	0	0	0	0	0	0	0	0	0	0	0	0	0	0	0	0	0	0	0	0	0	0	0	0	0	0	0	0	0	0	0	0	0	0	0	0	0	0
Fungi; Ascomycota; Dothideomycetes; Pleosporales; Sporormiaceae; Preussia; unidentified	Undefined Saprotroph	0	0	0	0	0	0	0	0	0	0	0	0	0	0	0	0	0	0	0	0	0	0	0	0	0	0	0	0	0	0	0	0	0	0	0	0	0	0	0	0	0	0	0	0	0	0	0	0
Fungi; Ascomycota; Dothideomycetes; Tubeufiales; Tubeufiaceae; Helicosporium; unidentified	Undefined Saprotroph	0	0	0	0	0	0	0	0	0	0	0	0	10	0	0	0	0	0	0	0	0	0	0	0	0	0	0	0	0	0	0	0	0	211	0	0	0	0	0	0	0	0	0	0	0	0	0	1
Fungi; Ascomycota; Dothideomycetes; Tubeufiales; Tubeufiaceae; Tubeufia; unidentified	Undefined Saprotroph	0	0	0	0	0	5	0	0	0	0	0	0	0	0	0	0	0	0	0	0	0	29	0	0	0	0	0	0	0	0	0	0	0	0	0	0	0	0	0	0	0	0	0	0	0	0	0	0
Fungi; Ascomycota; Eurotiomycetes; Chaetothyriales; Chaetothyriaceae; Cyphellophora; Cyphellophora_laciniata	Undefined Saprotroph	0	0	0	0	0	0	0	0	0	0	0	0	0	0	0	0	0	0	0	0	0	0	0	0	0	0	0	0	0	0	0	0	0	0	0	0	0	0	0	0	0	0	0	0	0	0	0	0
Fungi; Ascomycota; Eurotiomycetes; Chaetothyriales; Herpotrichiellaceae; Cladophialophora; Cladophialophora_chaetospira	Undefined Saprotroph	0	21	0	2789	1180	0	677	38	0	0	0	0	0	493	0	0	107	0	97	171	77	0	0	0	0	1	0	0	0	125	982	0	12	704	0	0	18	446	0	0	221	282	0	0	0	88	0	0
Fungi; Ascomycota; Eurotiomycetes; Chaetothyriales; Herpotrichiellaceae; Cladophialophora; unidentified	Undefined Saprotroph	0	0	0	0	0	0	0	0	0	0	0	0	0	0	0	0	0	0	0	0	0	0	0	0	0	0	0	0	0	0	0	0	0	0	0	0	0	0	0	0	0	0	0	0	0	0	0	0
Fungi; Ascomycota; Eurotiomycetes; Chaetothyriales; Herpotrichiellaceae; Exophiala; Exophiala_crusticola	Undefined Saprotroph	0	0	0	0	0	0	0	0	0	28	0	0	0	0	0	0	0	0	0	0	0	0	0	0	0	0	0	0	0	0	0	0	0	0	0	0	0	0	0	0	0	0	0	0	0	0	0	0
Fungi; Ascomycota; Eurotiomycetes; Chaetothyriales; Herpotrichiellaceae; Exophiala; Exophiala_phaeomuriformis	Undefined Saprotroph	0	0	0	0	0	0	0	0	0	0	0	0	0	0	0	0	0	0	0	0	0	0	0	0	0	0	0	0	0	0	0	0	0	0	0	0	0	0	0	0	0	0	0	0	0	0	0	0
Fungi; Ascomycota; Eurotiomycetes; Chaetothyriales; Herpotrichiellaceae; Exophiala; Exophiala_salmonis	Undefined Saprotroph	13	0	0	0	0	0	0	0	0	0	0	0	0	0	0	0	0	0	0	0	0	0	0	0	0	0	0	0	0	0	0	0	0	0	0	0	0	0	0	0	0	19	0	0	0	0	0	0
Fungi; Ascomycota; Eurotiomycetes; Chaetothyriales; Herpotrichiellaceae; Exophiala; unidentified	Undefined Saprotroph	2708	6186	3	898	2243	226	1	5691	1077	0	4	220	0	116	31	85	110	2	1280	615	2707	2726	3069	0	2	14	1	2	0	288	1645	86	0	1901	7051	1	3849	278	1472	21	43	7741	104	290	4232	321	0	175
Fungi; Ascomycota; Eurotiomycetes; Eurotiales; Trichocomaceae; Phialosimplex; Phialosimplex_salinarum	Undefined Saprotroph	0	0	0	0	0	0	0	0	0	0	0	0	0	0	0	0	0	0	0	0	0	0	0	0	0	0	0	0	0	0	0	0	0	0	0	0	0	0	0	0	0	0	0	0	0	0	0	0
Fungi; Ascomycota; Eurotiomycetes; Eurotiales; Trichocomaceae; Sagenomella; Sagenomella_oligospora	Undefined Saprotroph	0	0	0	0	0	0	0	0	0	0	0	0	0	0	0	0	0	0	0	0	0	0	0	0	0	17	0	0	0	0	14	252	0	0	0	0	0	0	0	0	0	0	0	0	0	0	0	0
Fungi; Ascomycota; Eurotiomycetes; Onygenales; Onygenaceae; Auxarthron; Auxarthron_filamentosum	Undefined Saprotroph	0	0	0	0	0	0	0	0	0	0	0	0	0	0	0	0	0	0	0	0	0	0	0	0	0	0	0	0	0	0	0	0	0	0	0	0	0	0	0	0	0	0	0	0	0	0	0	0
Fungi; Ascomycota; Leotiomycetes; Helotiales; Helotiaceae; Articulospora; unidentified	Undefined Saprotroph	0	0	0	10	0	0	0	0	0	0	0	0	0	0	0	0	0	0	0	0	0	0	0	0	0	0	0	0	0	0	0	0	0	0	0	0	0	0	0	0	0	0	0	0	0	0	0	0
Fungi; Ascomycota; Leotiomycetes; Helotiales; Helotiaceae; Hymenoscyphus; Hymenoscyphus_repandus	Undefined Saprotroph	0	0	0	0	0	0	0	0	0	0	0	0	0	0	0	0	0	0	0	0	0	0	0	0	0	0	0	0	0	0	0	0	0	0	0	0	0	0	0	0	0	0	0	0	0	0	0	19
Fungi; Ascomycota; Leotiomycetes; Helotiales; Helotiaceae; Hymenoscyphus; unidentified	Undefined Saprotroph	0	0	0	0	0	64	0	0	0	0	0	0	0	0	0	0	0	0	0	1844	561	0	0	0	0	0	0	0	210	43	0	0	0	0	0	0	0	0	0	0	0	0	4	0	0	0	75	153
Fungi; Ascomycota; Leotiomycetes; Helotiales; Helotiaceae; Varicosporium; unidentified	Undefined Saprotroph	0	0	0	0	0	0	0	0	0	0	0	0	0	0	0	0	0	0	0	0	0	0	0	0	0	0	0	0	0	0	0	0	0	0	0	0	0	0	0	0	0	0	0	0	0	0	0	0
Fungi; Ascomycota; Leotiomycetes; Helotiales; Helotiales_fam_Incertae_sedis; Ascocoryne; unidentified	Undefined Saprotroph	0	0	0	0	0	0	0	0	0	0	0	0	0	0	0	0	0	0	0	0	0	0	0	0	0	0	0	0	0	0	0	0	0	0	0	0	0	0	0	0	0	0	0	0	0	0	0	0
Fungi; Ascomycota; Leotiomycetes; Helotiales; Helotiales_fam_Incertae_sedis; Tetracladium; unidentified	Undefined Saprotroph	0	0	0	0	0	0	0	0	0	0	0	0	0	0	0	0	0	0	0	0	0	0	0	0	0	0	0	0	0	0	0	0	0	0	0	0	0	0	0	0	0	0	0	0	0	0	0	0
Fungi; Ascomycota; Leotiomycetes; Helotiales; Hyaloscyphaceae; Cistella; Cistella_albidolutea	Undefined Saprotroph	0	0	0	0	0	0	386	0	0	0	0	0	0	0	0	128	0	0	0	0	0	0	0	0	119	0	0	0	0	0	0	0	0	0	0	0	0	0	0	0	0	0	0	0	0	0	0	0
Fungi; Ascomycota; Leotiomycetes; Helotiales; Hyaloscyphaceae; Lachnum; Lachnum_pygmaeum	Undefined Saprotroph	0	0	0	0	0	0	0	0	0	0	0	0	0	0	0	0	0	0	0	0	0	0	0	0	0	0	0	0	0	0	0	0	0	0	0	0	0	0	0	0	0	0	0	0	0	0	0	0
Fungi; Ascomycota; Leotiomycetes; Helotiales; Hyaloscyphaceae; Lachnum; unidentified	Undefined Saprotroph	0	0	0	0	1039	0	29	1	0	0	1	0	0	3101	2	1	3	0	9	4597	0	0	17	0	0	1	0	3	0	0	6	0	0	1	0	61485	8	309	0	0	0	8610	1	0	1551	2	0	0
Fungi; Ascomycota; Leotiomycetes; Helotiales; Hyaloscyphaceae; Trichopeziza; Trichopeziza_mollissima	Undefined Saprotroph	0	0	0	0	0	0	0	0	0	0	0	0	0	0	0	0	0	0	0	0	0	0	0	0	0	0	0	0	0	0	0	0	0	0	0	0	0	0	0	0	0	0	0	0	0	0	0	0
Fungi; Ascomycota; Leotiomycetes; Leotiales; Leotiaceae; Leotia; Leotia_lubrica	Undefined Saprotroph	0	0	0	0	0	0	0	0	159	0	0	0	0	0	0	0	0	0	0	0	0	0	0	0	0	0	0	0	0	0	0	0	0	0	0	0	0	0	0	0	0	0	0	0	0	0	0	0
Fungi; Ascomycota; Leotiomycetes; Rhytismatales; Cudoniaceae; Spathularia; unidentified	Undefined Saprotroph	0	0	0	0	0	0	0	0	0	0	0	0	0	0	0	0	0	0	0	0	0	0	0	0	0	0	0	0	0	0	0	0	0	0	0	0	0	0	0	0	0	0	0	0	0	0	0	0
Fungi; Ascomycota; Orbiliomycetes; Orbiliales; Orbiliaceae; Arthrobotrys; Arthrobotrys_brochopaga	Animal Pathogen-Undefined Saprotroph	0	0	0	0	0	0	0	0	0	0	0	0	0	0	0	0	0	0	0	0	0	0	0	0	0	0	0	0	0	0	0	0	0	0	0	0	0	0	0	0	0	0	0	0	0	0	0	0
Fungi; Ascomycota; Orbiliomycetes; Orbiliales; Orbiliaceae; Arthrobotrys; Arthrobotrys_conoides	Animal Pathogen-Undefined Saprotroph	0	0	0	0	0	0	0	0	0	0	0	0	0	0	0	0	0	0	0	0	0	0	0	0	0	0	0	0	0	0	0	0	0	0	0	0	0	0	0	0	0	0	0	0	0	0	34	0
Fungi; Ascomycota; Orbiliomycetes; Orbiliales; Orbiliaceae; Arthrobotrys; Arthrobotrys_oligospora	Animal Pathogen-Undefined Saprotroph	0	0	0	0	0	0	0	0	0	0	0	0	0	0	0	1	0	0	0	0	0	0	0	0	0	0	0	0	0	0	0	0	7	0	0	0	0	0	0	0	0	0	0	0	0	0	0	0
Fungi; Ascomycota; Orbiliomycetes; Orbiliales; Orbiliaceae; Arthrobotrys; Arthrobotrys_scaphoides	Animal Pathogen-Undefined Saprotroph	0	0	0	0	0	0	0	0	0	0	0	0	0	0	0	0	0	0	0	0	0	0	0	0	0	0	0	0	0	0	0	0	0	0	0	0	0	0	0	0	0	0	0	0	0	0	0	0
Fungi; Ascomycota; Orbiliomycetes; Orbiliales; Orbiliaceae; Arthrobotrys; unidentified	Animal Pathogen-Undefined Saprotroph	0	0	0	0	0	0	0	0	0	0	0	0	0	0	0	0	0	0	0	0	0	0	0	0	0	0	0	0	0	0	0	0	0	0	0	0	0	0	0	0	0	0	0	0	0	0	0	0
Fungi; Ascomycota; Orbiliomycetes; Orbiliales; Orbiliaceae; Dactylella; unidentified	Animal Pathogen-Undefined Saprotroph	0	0	0	0	0	0	0	0	0	0	0	0	0	0	0	0	0	0	0	0	0	0	0	0	0	0	0	0	0	0	0	0	0	0	0	0	0	0	0	0	0	0	0	0	0	114	0	0
Fungi; Ascomycota; Orbiliomycetes; Orbiliales; Orbiliaceae; Dactylellina; Dactylellina_cionopaga	Animal Pathogen-Undefined Saprotroph	0	0	0	0	0	0	0	0	0	0	0	0	0	0	0	0	0	0	0	0	0	0	0	0	0	0	0	0	0	0	0	0	0	0	0	0	0	0	0	0	0	0	0	0	0	0	0	0
Fungi; Ascomycota; Orbiliomycetes; Orbiliales; Orbiliaceae; Dactylellina; Dactylellina_robusta	Animal Pathogen-Undefined Saprotroph	0	0	0	0	0	0	0	0	0	0	0	0	0	0	0	0	0	0	0	0	0	0	0	0	0	0	0	0	0	0	0	0	0	0	0	0	0	0	0	0	0	0	0	0	0	0	0	0
Fungi; Ascomycota; Orbiliomycetes; Orbiliales; Orbiliaceae; Dactylellina; unidentified	Animal Pathogen-Undefined Saprotroph	0	0	0	1	0	0	0	0	0	0	0	0	0	0	0	0	0	0	0	27	0	0	0	0	0	1	0	0	0	0	0	0	0	127	40	0	9	0	0	0	0	14	11	0	0	0	0	1
Fungi; Ascomycota; Orbiliomycetes; Orbiliales; Orbiliaceae; Orbilia; Orbilia_delicatula	Animal Pathogen-Undefined Saprotroph	0	0	0	0	0	0	0	0	0	0	0	0	0	0	0	0	0	0	0	0	0	0	0	0	0	0	0	0	0	0	0	0	0	0	0	0	0	0	0	0	0	0	0	0	0	0	0	0
Fungi; Ascomycota; Orbiliomycetes; Orbiliales; Orbiliaceae; Orbilia; unidentified	Animal Pathogen-Undefined Saprotroph	0	0	0	0	0	0	0	0	0	0	0	0	0	0	0	0	0	0	0	0	0	0	0	0	0	0	0	0	0	0	0	0	0	0	0	0	0	0	0	0	0	0	0	0	0	0	0	0
Fungi; Ascomycota; Pezizomycotina_cls_Incertae_sedis; Pezizomycotina_ord_Incertae_sedis; Pezizomycotina_fam_Incertae_sedis; Ochroconis; unidentified	Animal Pathogen-Undefined Saprotroph	0	0	0	0	0	0	0	3	0	0	0	0	0	0	0	0	0	0	0	0	0	0	0	0	0	0	0	0	0	0	0	0	0	0	0	0	0	0	0	0	0	0	0	0	0	0	0	0
Fungi; Ascomycota; Pezizomycotina_cls_Incertae_sedis; Pezizomycotina_ord_Incertae_sedis; Pezizomycotina_fam_Incertae_sedis; Staphylotrichum; Staphylotrichum_coccosporum	Undefined Saprotroph	194	0	0	0	0	0	0	0	0	0	0	0	0	0	0	0	0	0	0	0	0	0	0	0	0	0	0	0	0	0	0	0	0	0	20	0	0	0	0	0	0	0	0	0	0	0	0	0
Fungi; Ascomycota; Sordariomycetes; Hypocreales; Hypocreales_fam_Incertae_sedis; Myrothecium; unidentified	Undefined Saprotroph	0	0	0	0	0	0	0	0	0	0	0	0	0	0	0	0	0	0	0	0	0	0	0	0	0	0	0	0	0	0	0	0	0	0	0	0	0	0	0	0	0	0	0	0	0	0	0	0
Fungi; Ascomycota; Sordariomycetes; Hypocreales; Hypocreales_fam_Incertae_sedis; Sarocladium; Sarocladium_strictum	Undefined Saprotroph	0	0	0	0	0	0	0	0	0	0	0	0	3	0	0	0	0	0	0	0	0	0	0	0	0	0	0	0	0	0	0	0	0	0	0	0	0	3	0	0	0	0	0	0	0	0	0	0
Fungi; Ascomycota; Sordariomycetes; Hypocreales; Nectriaceae; Mariannaea; Mariannaea_catenulatae	Undefined Saprotroph	0	0	0	0	0	0	0	0	0	0	0	0	0	0	0	0	0	0	0	0	0	0	0	0	0	0	0	0	0	0	0	0	0	0	0	0	0	0	0	0	0	0	0	0	0	0	0	0
Fungi; Ascomycota; Sordariomycetes; Microascales; Microascaceae; Scedosporium; Scedosporium_dehoogii	Undefined Saprotroph	0	0	0	0	0	0	0	0	0	0	0	0	0	0	0	0	0	0	0	0	0	0	0	0	0	0	0	0	0	0	0	0	0	0	0	0	0	0	0	0	0	0	0	0	0	0	0	0
Fungi; Ascomycota; Sordariomycetes; Sordariales; Chaetomiaceae; Trichocladium; Trichocladium_opacum	Undefined Saprotroph	1085	67	240	1	0	0	0	0	0	0	0	0	251	0	0	0	0	0	1755	0	0	0	66	0	0	0	0	0	0	0	152	0	0	0	16	0	19	95	4	0	23	0	0	0	0	0	0	0
Fungi; Ascomycota; Sordariomycetes; Sordariales; Lasiosphaeriaceae; Lasiosphaeris; unidentified	Undefined Saprotroph	0	0	0	0	32	0	0	0	0	0	0	0	0	0	0	0	0	0	0	0	0	0	0	0	0	137	0	0	0	0	0	0	0	0	0	0	0	0	0	0	0	0	0	0	0	0	0	0
Fungi; Ascomycota; Sordariomycetes; Sordariomycetes_ord_Incertae_sedis; Sordariomycetes_fam_Incertae_sedis; Myrmecridium; Myrmecridium_phragmitis	Undefined Saprotroph	0	0	0	0	0	0	0	0	0	0	0	0	0	0	0	0	0	0	0	0	0	0	0	0	0	0	0	0	0	0	0	0	0	0	0	0	0	0	0	0	0	0	0	0	0	0	0	0
Fungi; Ascomycota; Sordariomycetes; Sordariomycetes_ord_Incertae_sedis; Sordariomycetes_fam_Incertae_sedis; Myrmecridium; Myrmecridium_schulzeri	Undefined Saprotroph	0	0	0	0	0	0	0	0	0	0	0	0	0	0	0	0	0	0	0	0	0	0	0	0	0	0	0	0	0	0	0	0	0	0	0	0	0	0	0	0	0	0	0	0	0	0	0	0
Fungi; Ascomycota; Sordariomycetes; Trichosphaeriales; Trichosphaeriales_fam_Incertae_sedis; Nigrospora; Nigrospora_oryzae	Undefined Saprotroph	0	0	0	20	0	0	0	0	0	0	0	0	0	0	0	0	0	0	0	0	0	0	0	0	8	0	0	0	0	0	0	0	0	0	0	0	0	0	0	0	0	0	0	0	0	0	0	0
Fungi; Ascomycota; Sordariomycetes; Xylariales; Xylariaceae; Hypoxylon; unidentified	Undefined Saprotroph	0	0	0	0	0	0	0	0	0	0	0	0	0	0	0	0	0	0	0	0	0	0	0	0	0	0	0	0	0	0	0	0	0	0	0	0	0	0	0	0	0	0	0	0	0	0	0	0
Fungi; Ascomycota; Sordariomycetes; Xylariales; Xylariaceae; Rosellinia; Rosellinia_abscondita	Undefined Saprotroph	0	0	0	0	0	0	0	0	0	0	0	0	0	0	0	0	0	0	0	0	0	0	0	0	0	0	0	0	0	0	0	0	0	0	0	0	0	0	0	0	0	0	0	0	0	0	0	0
Fungi; Basidiomycota; Agaricomycetes; Agaricales; Agaricaceae; Cyathus; Cyathus_stercoreus	Undefined Saprotroph	0	0	0	0	0	0	0	0	0	0	0	0	0	0	0	0	0	0	0	0	0	0	0	0	0	0	0	0	0	0	0	0	0	0	0	0	0	0	0	0	0	0	0	0	0	0	0	0
Fungi; Basidiomycota; Agaricomycetes; Agaricales; Bolbitiaceae; Conocybe; Conocybe_striaepes	Undefined Saprotroph	0	0	0	0	0	0	0	0	0	0	0	0	0	0	0	0	0	0	0	0	0	0	0	0	0	0	0	0	0	0	0	0	0	0	0	0	0	0	0	0	0	0	0	0	0	0	0	0
Fungi; Basidiomycota; Agaricomycetes; Agaricales; Bolbitiaceae; Conocybe; Conocybe_velutipes	Undefined Saprotroph	0	0	0	0	0	0	0	0	0	0	0	0	0	0	0	0	0	0	0	0	0	0	0	0	0	0	0	0	0	0	0	0	0	0	0	0	0	0	0	0	0	0	0	0	0	0	0	0
Fungi; Basidiomycota; Agaricomycetes; Agaricales; Clavariaceae; Clavaria; unidentified	Undefined Saprotroph	0	0	0	0	0	0	0	0	0	0	0	0	0	0	0	0	0	0	0	0	0	0	0	0	0	0	0	0	0	0	0	0	0	0	0	0	0	0	0	0	0	0	0	0	0	0	0	0
Fungi; Basidiomycota; Agaricomycetes; Agaricales; Inocybaceae; Neopaxillus; Neopaxillus_plumbeus	Undefined Saprotroph	0	0	0	0	0	0	0	0	0	0	0	0	0	0	0	0	0	0	0	0	0	0	0	0	0	0	0	0	0	0	0	0	0	1	0	0	0	0	0	0	0	0	0	0	8889	0	0	0
Fungi; Basidiomycota; Agaricomycetes; Agaricales; Lyophyllaceae; Termitomyces; unidentified	Undefined Saprotroph	0	0	0	0	0	0	0	0	0	0	0	0	0	0	0	0	0	0	0	0	0	0	0	0	0	0	0	0	0	0	0	0	0	0	0	0	0	0	0	0	0	0	0	0	0	0	0	0
Fungi; Basidiomycota; Agaricomycetes; Agaricales; Marasmiaceae; Marasmius; Marasmius_rotalis	Undefined Saprotroph	0	0	0	0	0	0	0	0	0	0	68	0	0	0	0	0	0	0	0	0	0	0	0	0	0	0	0	0	0	0	0	0	0	0	0	0	0	0	0	0	0	0	0	0	0	0	0	0
Fungi; Basidiomycota; Agaricomycetes; Agaricales; Niaceae; Flagelloscypha; Flagelloscypha_minutissima	Undefined Saprotroph	21	0	0	0	0	0	0	0	0	0	0	0	0	0	0	0	0	0	0	0	0	0	0	0	0	0	0	0	0	0	0	0	0	0	0	0	0	0	0	0	0	0	0	0	0	0	0	0
Fungi; Basidiomycota; Agaricomycetes; Agaricales; Pleurotaceae; Nematoctonus; unidentified	Undefined Saprotroph	0	0	0	0	0	0	0	0	0	0	0	0	0	0	0	0	0	0	0	0	0	0	0	0	0	0	0	0	0	0	0	0	0	0	0	0	0	0	0	0	0	0	0	0	0	0	0	0
Fungi; Basidiomycota; Agaricomycetes; Agaricales; Psathyrellaceae; Coprinellus; Coprinellus_curtus	Undefined Saprotroph	0	0	0	0	0	0	0	0	0	0	0	0	0	0	0	0	0	0	0	0	0	0	0	0	0	0	0	0	0	0	0	0	0	0	0	0	0	0	0	0	0	0	0	0	0	0	0	0
Fungi; Basidiomycota; Agaricomycetes; Agaricales; Psathyrellaceae; Coprinopsis; Coprinopsis_echinospora	Undefined Saprotroph	0	0	0	0	0	0	0	0	0	0	0	0	0	0	0	0	0	1	0	0	0	0	1	0	0	0	0	0	0	2	0	21	0	0	0	0	0	0	0	0	27782	0	0	0	0	0	0	0
Fungi; Basidiomycota; Agaricomycetes; Agaricales; Psathyrellaceae; Coprinopsis; Coprinopsis_pachyderma	Undefined Saprotroph	0	0	0	0	0	0	0	0	0	0	0	0	0	0	0	0	0	0	0	0	0	0	0	0	0	0	0	0	0	0	0	0	0	0	0	0	0	0	0	0	0	0	0	0	0	0	0	0
Fungi; Basidiomycota; Agaricomycetes; Agaricales; Strophariaceae; Pholiota; Pholiota_adiposa	Undefined Saprotroph	0	0	0	0	0	0	0	3	0	0	0	0	0	0	0	0	0	0	0	0	0	0	0	0	0	0	0	0	0	0	0	0	0	0	0	0	0	0	0	0	0	0	0	0	0	0	0	0
Fungi; Basidiomycota; Agaricomycetes; Agaricales; Strophariaceae; Psilocybe; Psilocybe_inquilina	Undefined Saprotroph	0	0	0	0	0	0	0	0	0	0	0	0	0	0	0	0	0	0	0	0	0	0	0	0	0	0	0	0	0	0	0	0	0	0	0	0	0	0	0	0	0	0	0	0	0	0	0	0
Fungi; Basidiomycota; Agaricomycetes; Auriculariales; Auriculariales_fam_Incertae_sedis; Auricularia; unidentified	Undefined Saprotroph	0	0	0	0	0	0	0	0	0	0	0	0	0	0	0	0	0	0	0	0	0	0	0	0	0	0	0	0	0	0	0	0	0	0	0	0	0	0	0	0	0	0	0	0	0	0	0	0
Fungi; Basidiomycota; Agaricomycetes; Auriculariales; Auriculariales_fam_Incertae_sedis; Heterochaete; Heterochaete_shearii	Undefined Saprotroph	0	0	0	0	0	0	0	0	0	0	0	0	0	0	0	0	0	0	0	0	0	0	0	0	0	0	0	0	0	0	0	0	0	0	0	0	0	0	0	0	0	0	0	0	0	0	0	0
Fungi; Basidiomycota; Agaricomycetes; Geastrales; Geastraceae; Myriostoma; Myriostoma_coliforme	Undefined Saprotroph	0	0	0	0	0	0	0	0	0	0	0	0	0	0	0	0	0	0	0	0	0	0	0	0	0	0	0	0	0	0	0	0	0	0	0	0	0	0	0	0	0	0	0	0	0	0	0	0
Fungi; Basidiomycota; Agaricomycetes; Hymenochaetales; Hymenochaetaceae; Hymenochaete; Hymenochaete_quercicola	Undefined Saprotroph	0	0	0	0	0	0	0	0	0	0	0	0	0	0	0	0	0	0	0	0	0	0	0	0	0	0	0	0	0	0	0	0	0	0	0	0	0	0	0	0	0	0	0	0	0	0	0	0
Fungi; Basidiomycota; Agaricomycetes; Hymenochaetales; Hymenochaetaceae; Hymenochaete; unidentified	Undefined Saprotroph	0	0	0	0	0	0	0	0	0	0	0	0	0	0	0	0	0	0	0	0	0	0	14	0	0	0	0	0	0	0	6	0	0	0	0	0	0	0	0	0	0	0	0	0	0	0	0	0
Fungi; Basidiomycota; Agaricomycetes; Phallales; Phallaceae; Clathrus; Clathrus_ruber	Undefined Saprotroph	0	12	0	0	0	0	0	0	0	0	0	0	0	0	0	0	0	0	0	0	1	0	66	0	35	0	0	0	0	0	0	0	0	0	0	0	0	0	0	0	0	0	0	1	0	0	0	0
Fungi; Basidiomycota; Agaricomycetes; Polyporales; Meruliaceae; Mycoacia; Mycoacia_fuscoatra	Undefined Saprotroph	0	0	0	0	0	0	0	0	0	0	0	0	0	0	0	0	0	0	0	0	0	0	0	0	0	0	0	0	0	0	0	0	0	0	0	0	0	0	0	0	0	0	0	0	0	0	0	0
Fungi; Basidiomycota; Agaricomycetes; Polyporales; Meruliaceae; Steccherinum; unidentified	Undefined Saprotroph	0	0	0	0	0	0	0	0	0	0	0	0	0	0	0	0	0	0	0	0	0	0	0	0	0	0	0	0	0	0	0	0	0	0	0	0	0	0	0	0	0	0	0	0	0	0	0	0
Fungi; Basidiomycota; Agaricomycetes; Polyporales; Xenasmataceae; Xenasmatella; Xenasmatella_borealis	Undefined Saprotroph	0	0	0	0	0	0	0	0	0	0	0	0	0	0	0	0	0	0	0	0	0	0	0	0	0	0	0	0	0	0	0	0	0	0	0	0	0	0	0	0	0	0	0	0	0	0	0	0
Fungi; Basidiomycota; Agaricomycetes; Russulales; Auriscalpiaceae; Lentinellus; Lentinellus_ursinus	Undefined Saprotroph	0	0	0	0	0	0	0	0	0	0	0	0	0	0	0	0	0	0	0	0	0	0	0	0	0	0	0	0	0	0	0	0	0	0	0	0	0	0	0	0	0	0	0	0	0	0	0	0
Fungi; Basidiomycota; Agaricomycetes; Russulales; Peniophoraceae; Peniophora; Peniophora_aurantiaca	Undefined Saprotroph	0	0	0	0	0	0	31	0	0	0	0	0	0	0	0	0	0	0	0	0	0	0	0	0	0	0	0	0	0	0	0	0	0	0	0	0	0	0	0	0	0	0	0	0	0	0	0	0
Fungi; Basidiomycota; Agaricomycetes; Russulales; Stereaceae; Stereum; Stereum_gausapatum	Undefined Saprotroph	0	0	0	0	0	0	0	0	0	0	0	0	0	0	0	0	0	0	0	0	0	0	0	0	0	0	0	0	0	0	0	0	0	0	0	0	0	0	0	0	0	0	0	0	0	0	0	0
Fungi; Basidiomycota; Agaricomycetes; Russulales; Stereaceae; Stereum; Stereum_sanguinolentum	Undefined Saprotroph	0	0	0	0	0	0	0	0	0	0	0	0	0	0	0	0	0	0	0	0	0	40	0	0	0	0	0	0	0	0	0	0	0	0	0	0	0	0	0	0	0	0	0	0	0	0	0	0
Fungi; Basidiomycota; Tremellomycetes; Filobasidiales; Filobasidiaceae; Filobasidium; Filobasidium_magnum	Undefined Saprotroph	0	0	24	0	0	0	0	0	0	0	0	0	0	0	0	0	0	0	0	0	0	0	0	0	0	0	0	0	0	0	0	3	0	0	0	0	0	0	0	0	0	0	0	0	0	0	0	0
Fungi; Basidiomycota; Tremellomycetes; Filobasidiales; Filobasidiaceae; Filobasidium; Filobasidium_wieringae	Undefined Saprotroph	0	0	0	0	0	0	0	0	0	0	0	0	0	0	0	0	0	0	0	0	0	0	0	0	0	0	0	0	0	0	0	0	0	0	0	0	0	0	0	0	0	0	0	0	0	0	0	0
Fungi; Basidiomycota; Wallemiomycetes; Wallemiales; Wallemiaceae; Wallemia; Wallemia_muriae	Undefined Saprotroph	0	0	12	0	0	9	0	0	0	87	0	0	0	0	0	0	0	0	0	0	0	0	0	4	40	0	0	0	0	4	0	0	6	0	0	0	0	0	36	0	0	9	0	0	0	0	0	0
Fungi; Chytridiomycota; Rhizophlyctiomycetes; Rhizophlyctidales; Rhizophlyctidaceae; Rhizophlyctis; Rhizophlyctis_rosea	Undefined Saprotroph	0	0	0	0	0	0	0	0	0	0	0	0	0	0	0	0	0	0	0	0	0	0	0	0	0	0	0	0	0	0	0	0	0	0	0	0	0	0	0	0	0	0	0	0	0	0	0	0
Fungi; Chytridiomycota; Rhizophlyctiomycetes; Rhizophlyctidales; Rhizophlyctidaceae; Rhizophlyctis; unidentified	Undefined Saprotroph	0	0	0	0	0	0	0	0	0	0	0	0	0	0	0	0	0	0	0	0	0	0	0	0	0	0	0	0	0	0	0	0	0	0	0	0	0	0	0	0	0	0	0	0	0	0	0	0
Fungi; Kickxellomycota; Kickxellomycetes; Kickxellales; Kickxellaceae; Ramicandelaber; Ramicandelaber_taiwanensis	Undefined Saprotroph	0	0	0	0	0	0	0	0	65	0	0	0	0	0	0	0	0	0	0	0	0	0	0	0	0	0	0	0	0	0	0	0	0	0	0	0	0	0	85	0	0	0	0	0	0	0	0	0
Fungi; Mortierellomycota; Mortierellomycotina_cls_Incertae_sedis; Mortierellales; Mortierellaceae; Mortierella; Mortierella_alpina	Undefined Saprotroph	0	0	0	0	0	0	0	0	0	0	0	0	0	0	0	0	0	0	0	0	0	0	0	0	0	0	0	81	0	0	0	0	0	0	0	0	0	0	0	0	0	0	0	0	0	0	0	0
Fungi; Mortierellomycota; Mortierellomycotina_cls_Incertae_sedis; Mortierellales; Mortierellaceae; Mortierella; Mortierella_ambigua	Undefined Saprotroph	0	0	0	0	0	0	0	0	0	0	0	0	0	0	0	0	0	0	0	0	0	0	0	0	0	0	0	0	0	0	0	0	0	0	0	0	0	0	0	0	0	0	0	0	0	0	0	0
Fungi; Mortierellomycota; Mortierellomycotina_cls_Incertae_sedis; Mortierellales; Mortierellaceae; Mortierella; Mortierella_amoeboidea	Undefined Saprotroph	0	0	0	0	7	0	0	0	0	0	0	0	0	0	0	0	0	0	0	0	0	0	30	0	0	0	0	0	0	0	0	0	0	0	0	0	0	0	0	0	0	0	0	0	0	0	0	0
Fungi; Mortierellomycota; Mortierellomycotina_cls_Incertae_sedis; Mortierellales; Mortierellaceae; Mortierella; Mortierella_elongata	Undefined Saprotroph	0	0	3849	1	2	0	0	0	0	405	0	0	13	0	0	0	0	0	0	0	0	0	16	1	11	80	0	292	0	416	2988	0	0	154	1	17	0	0	11155	0	0	0	0	0	775	46	0	0
Fungi; Mortierellomycota; Mortierellomycotina_cls_Incertae_sedis; Mortierellales; Mortierellaceae; Mortierella; Mortierella_exigua	Undefined Saprotroph	0	0	0	0	0	0	0	0	0	0	0	0	0	0	0	0	0	0	0	0	0	0	0	0	0	197	0	0	0	0	0	0	0	0	844	0	0	0	0	0	0	0	0	0	0	0	0	0
Fungi; Mortierellomycota; Mortierellomycotina_cls_Incertae_sedis; Mortierellales; Mortierellaceae; Mortierella; Mortierella_hyalina	Undefined Saprotroph	0	0	0	54	0	0	0	0	0	2	0	0	0	0	167	108	0	0	4	0	0	0	0	0	0	0	0	0	0	0	0	0	1	294	0	0	1	0	0	0	0	15	102	0	0	0	0	34
Fungi; Mortierellomycota; Mortierellomycotina_cls_Incertae_sedis; Mortierellales; Mortierellaceae; Mortierella; unidentified	Undefined Saprotroph	0	4408	24	11075	0	0	146	12	0	8470	0	0	15	0	2	0	0	0	0	17	1	0	0	830	0	0	0	0	0	692	1301	0	24	127	2746	0	546	1	7043	75	26	1	0	19	1035	22	65769	1
Fungi; Ascomycota; Eurotiomycetes; Chaetothyriales; Herpotrichiellaceae; Rhinocladiella; Rhinocladiella_similis	Undefined Saprotroph-Wood Saprotroph	0	0	0	0	0	0	0	0	0	0	0	0	0	0	0	0	0	0	0	0	0	0	0	0	0	0	0	0	0	0	0	0	0	0	0	0	0	0	0	0	0	0	0	0	0	0	0	0
Fungi; Ascomycota; Sordariomycetes; Sordariales; Chaetomiaceae; Humicola; Humicola_grisea	Undefined Saprotroph-Wood Saprotroph	0	0	0	0	0	0	0	0	0	0	0	0	0	0	5	0	0	0	0	0	5	0	0	0	0	0	0	0	97	0	1030	0	0	0	0	0	0	2	0	677	0	0	0	0	0	0	0	0
Fungi; Ascomycota; Dothideomycetes; Valsariales; Valsariaceae; Valsaria; Valsaria_insitiva	Wood Saprotroph	305	0	0	0	0	0	0	0	0	0	0	0	0	0	0	0	0	0	0	0	0	0	0	0	0	0	0	0	0	0	0	0	0	0	0	0	0	0	0	0	0	0	0	0	0	0	0	0
Fungi; Ascomycota; Sordariomycetes; Sordariomycetes_ord_Incertae_sedis; Sordariomycetes_fam_Incertae_sedis; Barbatosphaeria; Barbatosphaeria_barbirostris	Wood Saprotroph	0	0	0	0	0	0	0	0	3	0	0	0	0	0	0	0	0	0	0	0	0	0	0	0	0	0	0	0	0	0	0	0	0	0	0	0	0	0	0	0	0	0	0	0	0	0	0	0
Fungi; Ascomycota; Sordariomycetes; Sordariomycetidae_ord_Incertae_sedis; Annulatascaceae; Conlarium; unidentified	Wood Saprotroph	0	0	0	0	0	0	0	0	0	0	0	0	0	0	0	0	0	0	0	0	0	0	0	0	0	0	0	0	0	0	0	0	3	0	0	0	0	2	0	0	0	0	0	0	0	0	0	0
Fungi; Basidiomycota; Agaricomycetes; Agaricales; Inocybaceae; Crepidotus; Crepidotus_applanatus	Wood Saprotroph	0	0	0	0	0	11	0	0	0	0	0	0	0	0	0	0	0	0	0	0	0	0	0	0	0	0	0	0	0	0	0	0	0	0	0	0	0	0	0	0	0	0	0	0	0	0	0	0
Fungi; Basidiomycota; Agaricomycetes; Agaricales; Pleurotaceae; Pleurotus; Pleurotus_ostreatus	Wood Saprotroph	0	0	0	0	0	0	0	0	0	0	0	0	0	0	0	0	0	0	0	0	0	0	0	0	0	0	0	0	0	0	0	0	0	0	0	0	0	0	0	0	0	0	0	0	0	0	0	0
Fungi; Basidiomycota; Agaricomycetes; Agaricales; Psathyrellaceae; Psathyrella; Psathyrella_fimiseda	Wood Saprotroph	0	0	0	0	0	0	0	0	0	0	0	0	0	0	0	0	0	0	0	0	0	0	0	0	0	0	0	0	0	0	0	0	0	0	0	0	0	0	0	0	0	0	0	0	0	0	0	0
Fungi; Basidiomycota; Agaricomycetes; Agaricales; Psathyrellaceae; Psathyrella; Psathyrella_saponacea	Wood Saprotroph	0	0	0	0	0	0	0	0	0	0	0	0	0	0	0	0	0	0	0	0	0	0	0	0	0	0	0	0	0	0	0	0	0	0	0	0	0	0	0	0	0	0	0	0	0	0	0	0
Fungi; Basidiomycota; Agaricomycetes; Agaricales; Psathyrellaceae; Psathyrella; Psathyrella_sulcatotuberculosa	Wood Saprotroph	0	0	0	0	0	0	0	0	0	0	0	0	0	0	0	0	0	0	0	0	0	0	0	0	0	0	0	0	0	0	0	0	0	0	0	0	0	0	0	0	0	0	0	0	0	0	0	0
Fungi; Basidiomycota; Agaricomycetes; Amylocorticiales; Amylocorticiaceae; Plicaturopsis; Plicaturopsis_crispa	Wood Saprotroph	0	0	0	0	0	0	0	0	0	0	0	0	0	0	0	0	0	0	0	0	0	0	0	0	0	0	0	0	0	0	0	0	0	0	0	0	0	0	0	0	0	0	0	0	0	0	0	0
Fungi; Basidiomycota; Agaricomycetes; Boletales; Hygrophoropsidaceae; Leucogyrophana; Leucogyrophana_olivascens	Wood Saprotroph	0	0	0	0	0	0	0	0	0	0	0	0	0	0	0	0	0	0	0	0	0	0	0	0	0	0	0	0	0	0	0	0	0	0	0	0	0	0	0	0	0	0	0	0	0	0	0	0
Fungi; Basidiomycota; Agaricomycetes; Polyporales; Fomitopsidaceae; Ischnoderma; Ischnoderma_resinosum	Wood Saprotroph	0	0	0	0	0	0	0	0	0	0	0	0	0	0	0	0	0	11	0	0	0	0	0	0	0	0	0	0	0	0	0	0	0	0	0	0	0	0	0	0	0	0	0	0	0	0	0	0
Fungi; Basidiomycota; Agaricomycetes; Polyporales; Meruliaceae; Bjerkandera; Bjerkandera_adusta	Wood Saprotroph	0	0	0	0	0	0	0	0	0	0	0	0	0	0	0	0	0	0	0	0	19	0	0	0	0	0	0	0	0	0	0	0	0	0	0	0	0	0	0	0	0	0	0	0	16	0	0	0
Fungi; Basidiomycota; Agaricomycetes; Polyporales; Phanerochaetaceae; Phanerochaete; unidentified	Wood Saprotroph	0	0	0	0	0	0	0	0	0	0	0	0	0	0	0	0	0	0	0	0	0	0	0	0	0	0	61	0	0	0	0	0	0	0	0	0	0	0	0	0	0	0	0	0	0	0	0	0
Fungi; Basidiomycota; Agaricomycetes; Polyporales; Polyporaceae; Lenzites; Lenzites_betulina	Wood Saprotroph	0	0	0	0	0	0	0	0	0	0	0	0	0	0	0	0	0	0	0	0	0	0	0	0	0	0	0	0	0	0	0	0	0	0	0	0	0	0	0	0	0	0	0	0	0	0	0	0
Fungi; Basidiomycota; Agaricomycetes; Polyporales; Polyporaceae; Trametes; Trametes_gibbosa	Wood Saprotroph	0	0	0	0	0	0	0	0	0	0	0	0	0	0	0	0	0	0	0	0	0	0	0	0	0	0	0	0	0	0	0	0	0	0	0	0	0	0	0	0	0	0	0	0	0	0	0	0
Fungi; Basidiomycota; Agaricomycetes; Trechisporales; Hydnodontaceae; Trechispora; unidentified	Wood Saprotroph	0	0	0	0	0	0	0	0	0	0	0	0	0	0	0	0	0	0	0	0	0	0	0	0	0	0	0	0	976	0	0	0	0	0	0	0	0	0	0	0	0	0	0	0	0	0	0	0
Fungi; Basidiomycota; Dacrymycetes; Dacrymycetales; Dacrymycetaceae; Dacryopinax; Dacryopinax_spathularia	Wood Saprotroph	0	0	0	0	0	0	0	0	0	0	0	0	0	0	0	1	0	0	0	0	0	0	0	0	0	0	0	0	0	0	0	0	0	0	0	0	0	0	0	0	0	0	0	0	0	0	0	0
[truncated: 186 more columns]
